# Supplementary material for: Milestone Age Affects the Role of Health and Emotions in Life Satisfaction: A Preliminary Inquiry
Source: PLoS One. 2015 Aug 5;10(8):e0133254. doi: 10.1371/journal.pone.0133254 (PMC4526679; doi:10.1371/journal.pone.0133254)
Supplement: S1 File — (XLSX) [file pone.0133254.s001.xlsx]

## Sheet: data
		DEPENDENT VARIABLES																	EXPERIENCED AFFECT (duration-weighted??)										DEMOGRAPHICS
		lifesat	Diener scale (sum of statements 1 - 5)	mood composite (weighted sum of mood percentages)	Impatient (Overall feeling yesterday)	Competent / confident (Overall feeling yesterday)	Tense / stressed (Overall feeling yesterday)	Happy (Overall feeling yesterday)	Depressed / blue (Overall feeling yesterday)	Interested / focused (Overall feeling yesterday)	Affectionate / friendly (Overall feeling yesterday)	Calm / relaxed (Overall feeling yesterday)	Irritated / angry (Overall feeling yesterday)	Tired (Overall feeling yesterday)	y(happy + affectionate + calm) - (tense + depressed + irritated)	Compared to what that day of the week is usually like (much worse --> much better)	Was there a moment yesterday that was unusally wonderful or thrilling?	Was there a moment yesterday that was unusally awful or difficult?	dw impatient	dw competent	dw tense	dw happy	dw depressed	dw interested	dw friendly	dw calm	dw angry	dw tired	1= Columbus, 2=France, 3 = Denmark, 4 = Austin			income		education US levels __ Some high school or less __ High school diploma or equivalent __ Some college education __ College diploma __ Some graduate school __ Graduate degree	education France levels	Do you own or rent your current residence?	What is your marital status?	married	cohabit	separated	divorced	widowed	single
		q1	satscale	mood	feely_a	feely_b	feely_c	feely_d	feely_e	feely_f	feely_g	feely_h	feely_i	feely_j	netfeely	feelday	m1	m2	impat	compet	tense	happy	depress	interest	frnly	calm	angry	tired					d11_f		d2_f											haschild	childnum	hasbio
pid2	REALpid	q1	sat	md	ay	by	cy	dy	ey	fy	gy	hy	iy	jy	ntaffy	typ	m1	m2	dwa	dwb	dwc	dwd	dwe	dwf	dwg	dwh	dwi	dwj	country	d1	age	d11	d11f	d2	d2f	d12	d3	xz1	xz2	xz3	xz4	xz5	xz6	hadmate	hasmate	hc	nbc	hbc	livebio
1	1	3	17	80	5	3	5	4	4	5	5	2	4	4	-0.666667	1	0	1	2.92593	3.7037	3.40741	4.62963	4.11111	5.14815	4.59259	3.66667	2.40741	4.2963	1	1975	30	6	.	5	.	.	1	1	0	0	0	0	0	0	1	0	0	0	0
2	2	4	32	174	3	6	0	6	0	6	6	4	1	3	5	4	1	0	1.46729	3.02804	1.35514	4.71963	0	4.07944	4.11215	3.64019	0.490654	1.43925	1	1975	30	9	.	4	.	.	6	0	0	0	0	0	1	0	0	0	0	0	0
3	3	3	20	20	5	5	1	3	0	3	3	3	0	2	2.66667	2	0	0	2.32	4.24	0.48	3.04	0	3.68	4.12	4.12	0	1.64	1	1966	39	2	.	3	.	.	2	0	1	0	0	0	0	0	1	1	2	1	1
4	4	2	17	-75	3	0	3	1	3	3	0	5	1	2	-0.333333	2	0	0	1.71429	0.492063	1.42857	2.12698	1.52381	4.09524	1.04762	5.36508	0.730159	1.49206	1	1958	47	3	.	2	.	.	4	0	0	0	1	0	0	1	0	0	0	0	0
5	5	3	27	70	5	4	5	5	4	4	3	4	3	4	0	4	1	0	0.306569	5.05839	2.14599	4.66423	1.55474	4.81752	3.17518	3.85401	1.46715	3.0438	1	1947	58	10	.	6	.	.	1	1	0	0	0	0	0	0	1	1	0	1	0
6	6	4	27	145	0	6	1	6	0	5	5	5	0	3	5	4	1	0	1.35965	5.27632	0.679825	5.48246	0	5.15351	5.4386	5.24123	0.307018	0.973684	1	1957	48	5	.	3	.	.	6	0	0	0	0	0	1	0	0	0	0	0	0
7	7	1	9	0	0	4	0	3	0	3	5	5	0	0	4.33333	3	0	0	1.40137	5.0137	0	1.9	0	3.55479	1.60274	5.34521	0	0.608219	1	1946	59	4	.	4	.	.	4	0	0	0	1	0	0	1	0	1	0	0	0
8	8	2	21	-5	4	6	4	5	1	6	5	4	2	5	2.33333	4	1	1	4.05738	4.71311	4.66393	4.27049	2	5	5	2.12295	2.59016	4	1	1953	52	10	.	3	.	.	1	1	0	0	0	0	0	0	1	1	2	1	1
9	9	2	16	15	4	3	4	2	4	3	2	1	3	3	-2	2	1	1	2.1747	3.45783	2.5	2.21687	3.28313	2.89157	2.81928	2.83735	0.903614	2.98193	1	1963	42	4	.	5	.	.	6	0	0	0	0	0	1	0	0	0	0	0	0
10	10	2	12	-32	4	3	3	3	3	4	3	3	3	2	0	3	0	0	2.88764	3.20225	2.89888	3.30337	2.30337	3.7191	3.24719	3.23595	1.21348	2.74157	1	1961	44	8	.	2	.	.	1	1	0	0	0	0	0	0	1	1	3	1	1
11	11	3	29	172	5	3	4	3	0	3	3	3	3	3	0.666667	2	0	1	3.09677	1.24194	3.27419	2.90323	0	2.93548	1.32258	2.25806	1.51613	2.6129	1	1971	34	5	.	6	.	.	1	1	0	0	0	0	0	0	1	0	0	0	0
12	12	3	20	80	0	4	0	3	0	4	4	5	0	1	4	3	0	1	0.961538	4.73077	1.61538	4	0.307692	4.11538	3.73077	4.76923	0	0.192308	1	1967	38	2	.	3	.	.	2	0	1	0	0	0	0	0	1	1	2	1	1
13	13	2	26	20	3	4	5	3	4	4	3	3	5	6	-1.66667	1	0	0	2.875	3.82738	4.45833	3.69643	3.02381	3.375	3.35119	3.03571	4.08929	5.27976	1	1975	30	4	.	2	.	.	1	1	0	0	0	0	0	0	1	1	3	1	1
14	14	3	31	157	4	3	1	4	0	3	4	3	0	0	3.33333	2	0	0	0.516779	4.47651	0.120805	4.42282	0	4.99329	4.08725	4.62416	0.120805	0.281879	1	1946	59	6	.	5	.	.	1	1	0	0	0	0	0	0	1	0	0	0	0
15	15	4	31	138	1	5	1	5	0	5	5	4	0	3	4.33333	3	1	0	1.18182	5.29091	0.927273	5.10909	0	5.05455	4.78182	4.52727	0.109091	2.63636	1	1981	24	2	.	4	.	.	6	0	0	0	0	0	1	0	0	0	0	0	0
16	16	2	12	20	3	6	2	4	0	6	3	6	1	2	3.33333	4	1	0	2.42667	6	0.48	4.97333	0	5.41333	4.18667	5.54667	0.24	2.08	1	1957	48	2	.	3	.	.	3	0	0	1	0	0	0	1	0	1	1	1	1
17	17	2	18	50	2	3	2	3	3	3	3	3	3	3	0.333333	4	0	1	2.80114	3.69318	2.75	3.53977	2.98295	3.52273	3.33523	3.55682	2.59659	4.10227	1	1964	41	3	.	3	.	.	4	0	0	0	1	0	0	1	0	1	3	1	1
18	18	3	26	30	3	4	3	4	1	4	4	4	3	3	1.66667	3	0	1	1.9375	3.6875	2.84375	3.65625	1.15625	3.75	3.0625	3.59375	2.6875	3.03125	1	1971	34	5	.	5	.	.	1	1	0	0	0	0	0	0	1	1	3	1	1
19	19	3	12	90	1	6	0	5	0	5	5	4	0	2	4.66667	3	1	0	2.06349	5.96825	0	4.1746	0	4.52381	4.03175	4.28571	0	2.38095	1	1961	44	2	.	3	.	.	4	0	0	0	1	0	0	1	0	1	3	1	1
20	20	3	24	45	2	5	2	5	1	6	6	5	1	3	4	2	1	1	1.46154	4.92308	1.07692	4.80769	0.884615	4.92308	4.92308	4.69231	0.730769	3.26923	1	1955	50	9	.	3	.	.	1	1	0	0	0	0	0	0	1	1	2	1	1
21	21	3	24	55	0	2	0	5	0	3	3	5	0	1	4.33333	3	1	0	0.282353	1.97647	0	4.71765	0	5.03529	2.46471	4.48824	0	0.764706	1	1967	38	8	.	4	.	.	2	0	1	0	0	0	0	0	1	0	0	0	0
22	22	2	19	-20	0	5	0	6	0	4	5	3	0	1	4.66667	5	1	0	1.08696	4.32609	0.73913	4.08696	0	4.01087	3.68478	3.94565	0.315217	1.17391	1	1954	51	4	.	6	.	.	1	1	0	0	0	0	0	0	1	1	0	0	0
23	23	2	14	80	1	5	0	5	0	5	5	5	0	1	5	3	0	0	0.413793	4.86207	0	5	0	4.31034	3.17241	5.41379	0.137931	1.31034	1	1948	57	4	.	4	.	.	6	0	0	0	0	0	1	0	0	0	0	1	0
24	24	4	31	127	2	5	2	5	0	5	5	3	1	2	3.33333	3	0	0	2.15333	4.81333	1.45333	5.21333	0	4.89333	4.9	3.79333	0.486667	2.48	1	1948	57	7	.	4	.	.	1	1	0	0	0	0	0	0	1	1	0	1	0
25	25	2	23	.	0	6	0	6	0	6	6	6	0	2	6	4	1	0	4.61538	6	0	5.53846	0	6	6	5.53846	0	5.76923	1	1959	46	2	.	3	.	.	1	1	0	0	0	0	0	0	1	1	1	1	1
26	26	2	16	40	3	5	4	3	2	5	3	5	4	2	0.333333	3	1	0	0.157895	5.19737	1.51316	4.94737	0.302632	5.17105	3.57895	4.59211	1.17105	0.631579	1	1980	25	1	.	3	.	.	2	0	1	0	0	0	0	0	1	1	3	0	0
27	27	2	.	-57	0	3	6	2	0	5	3	2	0	6	0.333333	2	0	0	1.18812	1.90594	4.0099	2.05446	0	3.75743	1.16832	1.55941	0.173267	5.07921	1	1957	48	1	.	6	.	.	6	0	0	0	0	0	1	0	0	0	0	0	0
28	28	4	29	60	0	5	0	6	0	4	6	6	0	4	6	3	0	1	1.3871	4.3871	0.967742	5.51613	0	4.19355	5.29032	5.32258	0.0967742	3.64516	1	1955	50	8	.	2	.	.	1	1	0	0	0	0	0	0	1	0	2	1	1
29	29	3	25	-90	0	5	0	5	0	6	1	6	1	6	3.66667	4	0	0	0	6	0	4.73077	0	5.84615	0	5.26923	3.26923	4.34615	1	1984	21	1	.	3	.	.	2	0	1	0	0	0	0	0	1	1	1	1	1
30	30	4	33	135	2	5	3	5	2	6	4	4	2	3	2	2	1	1	1.69231	5.01923	1.5	4.65385	0.942308	5.86538	4.42308	4.61538	0.461538	3.25	1	1970	35	3	.	5	.	.	1	1	0	0	0	0	0	0	1	1	2	1	1
31	31	4	34	125	1	6	1	6	1	6	6	6	1	4	5	3	0	0	0.433735	5.56627	0.86747	5.72892	0.060241	4.71687	5.27711	5.43373	0.337349	3.09036	1	1974	31	4	.	6	.	.	1	1	0	0	0	0	0	0	1	1	1	1	1
32	32	3	19	45	1	5	2	4	2	5	4	3	1	1	2	2	0	1	0.736111	4.81944	1.26389	4.40278	0.930556	5.23611	3.79167	3.18056	0.555556	0.722222	1	1977	28	3	.	5	.	.	6	0	0	0	0	0	1	0	0	0	0	0	0
33	33	3	23	85	0	4	2	4	2	4	4	4	0	6	2.66667	5	0	0	2.19444	2.67778	2.82222	2.53333	2.28333	3.52778	3.28333	3.68333	0.422222	4.93333	1	1959	46	3	.	4	.	.	6	0	0	0	0	0	1	0	0	1	2	1	1
34	34	3	19	80	0	5	0	6	0	5	5	5	0	0	5.33333	3	1	0	0	3.70064	0	3.96815	0	3.56688	3.87261	4.17834	0	0.707006	1	1961	44	4	.	3	.	.	2	0	1	0	0	0	0	0	1	0	0	1	0
35	35	4	29	163	0	5	0	5	0	5	5	5	0	3	5	3	1	0	1.95062	4.99588	0.493827	4.72428	0	4.58848	4.76543	4.69136	0.111111	2.72839	1	1956	49	8	.	4	.	.	4	0	0	0	1	0	0	1	0	0	0	0	0
36	36	4	31	20	1	6	2	5	0	5	6	5	1	1	4.33333	4	1	0	0.684783	5.93478	0.478261	5.43478	0	4.54891	4.88587	5.48913	0.0978261	1.04348	1	1965	40	7	.	4	.	.	1	1	0	0	0	0	0	0	1	1	1	0	0
37	37	3	19	30	2	5	2	5	2	6	3	4	1	3	2.33333	3	0	1	1.62069	4.37931	1	3.65517	0.62069	4.65517	2.13793	4.44828	0.37931	1.65517	1	1960	45	9	.	3	.	.	1	1	0	0	0	0	0	0	1	1	2	1	1
38	38	2	8	-55	6	3	6	1	4	4	1	1	6	6	-4.33333	3	0	1	3.41518	4.00893	3.75446	3.16964	3.00893	3.20982	2.55804	2.48661	2.95089	3.51786	1	.	.	3	.	2	.	.	1	1	0	0	0	0	0	0	1	1	2	1	1
39	39	4	29	70	3	4	3	3	3	4	4	2	3	3	0	4	1	1	0.7	5.58333	2.36667	5.2	1.1	4.86667	5.08333	4.55	1.33333	3.23333	1	1973	32	10	.	4	.	.	1	1	0	0	0	0	0	0	1	1	2	1	1
40	40	3	23	10	2	3	3	2	2	4	4	4	2	3	1	3	0	1	3.38462	3.11538	3.92308	2.88462	3.34615	2.5	2.46154	3.76923	2.38462	1.76923	1	1971	34	1	.	2	.	.	1	1	0	0	0	0	0	0	1	1	4	1	1
41	41	3	17	50	4	4	3	6	1	5	5	5	0	2	4	5	1	1	3.61905	3.45238	3.04762	4.16667	0.642857	4.38095	4.19048	3.47619	2.2619	1.52381	1	1958	47	6	.	3	.	.	2	0	1	0	0	0	0	0	1	0	0	1	0
42	42	2	27	.	5	5	4	4	3	5	5	0	4	4	-0.666667	5	1	1	2.72	4.68	3.36	1.12	2.08	3.84	2.36	2.88	2.84	4.2	1	1961	44	1	.	3	.	.	4	0	0	0	1	0	0	1	0	1	1	1	1
43	43	3	26	140	0	5	0	6	0	6	5	6	0	2	5.66667	3	0	0	0.142857	5	0	6	0	6	5	5.85714	0	2.21429	1	1960	45	9	.	3	.	.	1	1	0	0	0	0	0	0	1	0	0	0	0
44	44	2	19	50	1	5	1	5	0	5	5	6	0	1	5	4	1	0	2.10345	5.03448	0.655172	5.27586	0	4.75862	4.96552	5.34483	0.275862	2.41379	1	1955	50	6	.	3	.	.	2	0	1	0	0	0	0	0	1	0	0	0	0
45	45	3	23	20	1	6	4	3	1	6	3	3	3	2	0.333333	2	0	1	0.449495	4.97475	1.5404	3.23737	0.752525	4.68182	1.93939	4.27778	1.55051	0.767677	1	1951	54	10	.	6	.	.	2	0	1	0	0	0	0	0	1	1	0	0	0
46	46	2	12	100	4	3	4	4	3	4	5	2	0	5	1.33333	4	1	1	2.39286	4.21429	2.67857	4.21429	3.14286	4.42857	3.35714	4.03571	0.178571	4.32143	1	1973	32	3	.	6	.	.	1	1	0	0	0	0	0	0	1	1	2	1	1
47	47	3	29	135	1	5	1	6	0	5	5	6	0	2	5.33333	4	1	0	1.42593	5.24537	0.597222	5.52778	0	4.2963	5.24537	5.16204	0.291667	2.15278	1	1954	51	7	.	4	.	.	6	0	0	0	0	0	1	0	0	0	0	0	0
48	48	3	19	189	1	5	1	5	0	5	5	1	0	6	3.33333	1	0	1	2.13115	4.11475	2.06557	4.5082	0.0655738	4.01639	3.90164	1.7377	0.983607	4.57377	1	1972	33	0	.	3	.	.	6	0	0	0	0	0	1	0	0	1	3	1	1
49	49	4	31	87	2	5	1	5	0	3	5	5	1	2	4.33333	4	0	0	1.67722	5	0.974684	4.64557	0	4.48734	4.22785	4.26582	0.120253	2.01266	1	1964	41	5	.	4	.	.	1	1	0	0	0	0	0	0	1	1	2	1	1
50	50	2	10	80	0	5	2	4	1	5	5	5	0	0	3.66667	3	1	1	0.6875	5	1.34375	3.98125	1.15	5	5	4.3875	0.15	1.0375	1	1955	50	3	.	3	.	.	4	0	0	0	1	0	0	1	0	1	1	1	1
51	51	4	29	95	1	6	1	5	0	5	6	5	0	2	5	3	1	0	2.19355	5.45161	1.01613	4.62903	0	3.37097	4.51613	4.19355	0.387097	1.70968	1	1960	45	5	.	4	.	.	5	0	0	0	0	1	0	1	0	1	1	1	1
52	52	3	26	50	3	5	3	4	1	4	4	3	3	3	1.33333	4	1	1	1.96089	4.43017	3.19553	3.53631	0.536313	4.10056	3.24022	3.14525	2.1676	2.7095	1	1956	49	8	.	6	.	.	1	1	0	0	0	0	0	0	1	1	1	1	1
53	53	3	25	75	1	6	1	6	0	4	5	5	1	1	4.66667	3	1	0	0.271186	5.86441	0.779661	5.77966	0	5.0113	5.22034	4.47458	0.135593	0.237288	1	1963	42	5	.	5	.	.	1	1	0	0	0	0	0	0	1	0	0	0	0
54	54	4	29	186	0	6	0	6	0	5	6	6	0	3	6	3	1	0	0.531172	6	0.0249377	5.97506	0	3.9788	5.59726	5.83416	0.0486284	1.29302	1	1957	48	10	.	4	.	.	1	1	0	0	0	0	0	0	1	1	1	1	1
55	55	3	27	100	3	4	3	4	1	3	4	2	4	5	0.666667	2	0	0	1.77586	4.08621	2.32759	3.94828	0.568965	3.86207	3.18966	3.96552	1.67241	3.81034	1	1983	22	3	.	3	.	.	6	0	0	0	0	0	1	0	0	1	1	1	1
56	56	2	13	80	2	5	2	5	2	5	5	4	1	3	3	4	1	0	2.95588	4.80882	2.38235	4.12745	1.79412	5.01961	4.54902	3.92157	1.68627	3.08333	1	1957	48	5	.	2	.	.	4	0	0	0	1	0	0	1	0	0	1	1	1
57	57	3	23	110	1	5	3	4	1	5	5	4	0	3	3	4	1	1	1.02759	4.95862	3.10345	3.77931	1.14483	4.49655	4.12414	3.86207	0.37931	3.51724	1	1949	56	10	.	4	.	.	1	1	0	0	0	0	0	0	1	1	2	1	1
58	58	2	11	95	2	5	1	6	0	6	6	6	1	2	5.33333	3	1	1	2.5082	5.37705	1.13115	5.13115	0.377049	5.2459	5.13115	5.62295	0.377049	0.491803	1	1956	49	3	.	2	.	.	6	0	0	0	0	0	1	0	0	0	0	0	0
59	59	2	18	120	2	0	0	0	0	2	4	6	0	6	3.33333	3	0	0	0.559006	0	0	1.89441	0	1.55901	1.29814	4.62112	0.428571	3.54037	1	1983	22	0	.	3	.	.	6	0	0	0	0	0	1	0	0	1	2	1	1
60	60	3	23	50	3	6	2	6	0	4	5	5	1	0	4.33333	3	1	0	0.885572	4.10448	0.661692	4.17413	0.0696517	3.79104	4.38308	4.16418	0.761194	0.422886	1	1983	22	0	.	2	.	.	2	0	1	0	0	0	0	0	1	1	0	0	0
61	61	4	29	135	0	6	0	6	0	6	6	6	0	0	6	5	1	0	0.287234	6	0	6	0	6	6	6	0	1.7234	1	1944	61	10	.	4	.	.	1	1	0	0	0	0	0	0	1	0	0	1	0
62	62	4	34	60	1	5	1	6	1	4	5	5	1	1	4.33333	4	1	0	0.8	5.15	0.216667	5.68333	0.216667	4.21667	4.73333	4.8	0.25	1.83333	1	1971	34	10	.	6	.	.	1	1	0	0	0	0	0	0	1	0	0	0	0
63	63	4	35	160	0	6	0	6	0	5	5	5	0	1	5.33333	3	0	0	0.619883	5.67836	0.28655	5.61988	0.0350877	4.66082	5.55556	4.88889	0.0584795	2.07018	1	1951	54	9	.	5	.	.	4	0	0	0	1	0	0	1	0	1	2	1	1
64	64	4	34	115	0	4	0	5	0	5	5	6	0	0	5.33333	3	0	0	0.149425	4.43103	0	5.06897	0	4.67241	4.06897	5.82759	0	0.137931	1	1950	55	10	.	6	.	.	1	1	0	0	0	0	0	0	1	0	0	1	0
65	65	3	27	25	5	1	5	3	3	2	3	2	4	5	-1.33333	3	1	1	3.0625	2.6875	3.5625	3.125	2.625	2.9375	3.375	2.6875	3	4	1	1969	36	10	.	5	.	.	1	1	0	0	0	0	0	0	1	1	2	1	1
66	66	2	9	75	1	6	2	5	1	6	6	2	1	3	3	3	0	1	3.08982	5.39521	2.22755	4.52096	1.27545	5.30539	5.56287	3.31138	0.233533	2.73653	1	1971	34	4	.	2	.	.	2	0	1	0	0	0	0	0	1	1	1	1	1
67	67	3	15	40	3	3	3	3	3	4	3	4	3	3	0.333333	3	1	1	2.31707	3.31707	3.5122	3.04878	3.58537	2.87805	3.19512	2.19512	0.902439	2.63415	1	1961	44	5	.	3	.	.	1	1	0	0	0	0	0	0	1	1	2	1	1
68	68	2	13	80	4	5	4	4	4	4	4	4	3	2	0.333333	4	1	1	1.64789	2.60563	1.11268	1.73239	1	1.56338	1.70423	1.61972	0.661972	2.08451	1	1962	43	5	.	2	.	.	1	1	0	0	0	0	0	0	1	1	2	1	1
69	69	2	19	100	2	3	3	3	2	3	4	3	2	2	1	3	1	1	1.29032	3.72581	1.3871	3.90323	0.5	3.70968	3.90323	3.64516	0.725806	1.1129	1	1960	45	7	.	2	.	.	1	1	0	0	0	0	0	0	1	1	0	1	0
70	70	3	15	60	1	3	1	4	0	4	4	3	1	3	3	3	1	1	1.68966	3.72414	1.27586	3.68966	0.413793	5	3.75862	4.31034	0.172414	2.86207	1	1966	39	5	.	2	.	.	1	1	0	0	0	0	0	0	1	0	0	0	0
71	71	4	30	50	3	6	1	6	0	6	6	6	2	4	5	4	1	1	1.51667	5.13889	1.51111	4.57778	0.0222222	4.95	4.01667	4.11111	1.1	1.85556	1	1975	30	2	.	4	.	.	1	1	0	0	0	0	0	0	1	1	3	0	0
72	72	3	24	20	3	5	1	5	0	6	5	5	0	0	4.66667	4	1	0	0.823529	5	0.617647	4.61765	0.294118	4.73529	4.26471	4.52941	0.117647	0.205882	1	1969	36	4	.	3	.	.	1	1	0	0	0	0	0	0	1	0	0	0	0
73	73	3	22	150	1	6	1	5	0	6	5	5	1	2	4.33333	4	1	0	1.48087	5.44262	1.07104	5.00546	0.196721	5.5847	4.85246	4.3388	0.491803	1.18033	1	1948	57	10	.	6	.	.	1	1	0	0	0	0	0	0	1	0	0	1	0
74	74	3	24	-30	0	4	1	3	1	4	3	4	1	3	2.33333	4	1	1	0.60052	3.64558	0.980936	2.86655	0.327556	3.7149	3.18198	3.52946	0.471404	2.5182	1	1955	50	6	.	5	.	.	1	1	0	0	0	0	0	0	1	1	2	1	1
75	75	4	33	175	0	6	2	6	0	5	5	5	1	3	4.33333	3	1	1	2.12791	5.24419	0.418605	4.81395	0	3.80233	4.17442	4.04651	0.116279	1.7093	1	1949	56	6	.	4	.	.	4	0	0	0	1	0	0	1	0	0	0	1	0
76	76	3	22	80	0	6	0	6	0	6	6	6	0	3	6	4	1	0	0.4	6	0	5.94444	0	5.96667	5.9	5.71111	0	3.63333	1	1954	51	0	.	1	.	.	4	0	0	0	1	0	0	1	0	1	1	1	1
77	77	2	21	0	3	4	3	3	3	4	3	3	3	3	0	3	0	1	3.33333	3.87879	1.74242	3.66667	2.63636	4.15152	3.33333	4.06061	3	1.75758	1	1972	33	3	.	6	.	.	6	0	0	0	0	0	1	0	0	0	0	0	0
78	78	3	23	140	0	0	0	6	0	1	6	6	0	3	6	3	0	1	0	1.74803	0.259843	5.12598	0.188976	2.64567	5.4252	5.48819	0	1.11024	1	1980	25	5	.	3	.	.	2	0	1	0	0	0	0	0	1	1	2	1	1
79	79	4	32	80	3	5	2	5	0	5	5	5	1	3	4	4	0	1	1.74758	3.35338	1.05371	3.32116	0	2.98818	3.79162	4.8217	0.278196	4.05048	1	1968	37	4	.	3	.	.	1	1	0	0	0	0	0	0	1	1	1	1	1
80	80	3	27	55	0	4	0	4	0	4	4	4	0	1	4	3	0	0	0.733333	4	0.233333	4	0.0333333	4	4	3.9	0.0666667	1.3	1	1974	31	5	.	4	.	.	1	1	0	0	0	0	0	0	1	1	2	1	1
81	81	2	10	60	3	3	2	5	2	6	6	3	2	3	2.66667	2	1	1	1.5	3.22581	3.24194	3.80645	2.62903	4.43548	4.03226	3.85484	1.01613	2.72581	1	1955	50	4	.	3	.	.	1	1	0	0	0	0	0	0	1	1	2	1	1
82	82	3	26	30	5	5	5	4	4	3	2	2	5	5	-2	1	1	1	2.63492	4.95238	2.4127	3.73016	2.55556	4.34921	3.69841	3.98413	2.30159	3.8254	1	1959	46	10	.	6	.	.	1	1	0	0	0	0	0	0	1	1	2	1	1
83	83	3	23	-30	4	4	4	4	4	4	3	3	3	1	-0.333333	3	1	1	2.51562	3.65625	2.57812	3.73438	2.28125	4.32812	4.20312	4	2.03125	1.73438	1	1960	45	3	.	6	.	.	1	1	0	0	0	0	0	0	1	0	0	0	0
84	84	4	30	-40	0	5	6	3	3	3	3	3	0	6	0	2	0	1	2.71579	2.66316	3.08947	1.76842	2.18947	2.10526	1.68947	1.55789	0.305263	5.13684	1	1961	44	7	.	6	.	.	4	0	0	0	1	0	0	1	0	0	0	0	0
85	85	2	16	-40	0	5	0	5	0	5	5	5	0	3	5	3	0	0	0	5	1.85841	4.86283	0	5.33186	5.00442	5.00442	0	1.53982	1	1965	40	0	.	2	.	.	6	0	0	0	0	0	1	0	0	1	4	1	1
86	86	4	34	169	0	6	1	6	0	6	6	4	1	1	4.66667	3	1	0	0.953125	2.8125	0.572917	5.40625	0	4.48438	4.61458	5.51042	0.40625	0.375	1	1969	36	7	.	4	.	.	1	1	0	0	0	0	0	0	1	1	2	0	0
87	87	4	30	144	0	6	3	6	0	6	5	5	0	2	4.33333	3	1	1	2.13043	5.71739	0.673913	4.84783	0.217391	5.58696	4.91304	5.15217	0.130435	2.34783	1	1964	41	9	.	5	.	.	4	0	0	0	1	0	0	1	0	1	4	1	1
88	88	3	27	110	1	5	1	5	0	5	5	5	1	1	4.33333	3	0	0	2.78125	3.625	0.890625	3.39062	0	3.6875	3.19792	3.93229	0.125	0.359375	1	1947	58	3	.	3	.	.	5	0	0	0	0	1	0	1	0	1	0	1	0
89	89	3	31	25	1	6	3	4	3	5	3	3	4	3	0	2	0	1	3.33696	6	2.69022	3.82065	1.53261	3.92935	3.22826	3.67391	1.90761	2.875	1	1974	31	2	.	6	.	.	1	1	0	0	0	0	0	0	1	1	2	0	0
90	90	2	15	70	2	3	3	4	1	3	5	4	2	3	2.33333	3	1	1	1.91176	4.0869	2.15374	4.06818	0.334225	4.04011	4.37567	3.89973	1.29011	1.51738	1	1972	33	9	.	5	.	.	1	1	0	0	0	0	0	0	1	1	7	1	1
91	91	2	23	100	0	5	1	5	0	4	5	5	0	4	4.66667	3	0	0	0.515625	5.73438	0.25	5.4375	0	4.85938	4.75	4.70312	0	2.95312	1	1946	59	10	.	2	.	.	5	0	0	0	0	1	0	1	0	0	0	1	0
92	92	3	28	140	0	4	2	6	0	4	5	5	0	0	4.66667	5	1	0	0.103448	4.05172	0.103448	5.31034	0	4.13793	2.96552	4.82759	0	0.172414	1	1951	54	10	.	3	.	.	1	1	0	0	0	0	0	0	1	1	0	1	0
93	93	3	26	165	1	5	0	5	0	5	4	5	1	1	4.33333	3	1	0	0	4.7193	0.0701754	5	0	5	3.26316	4.94737	0.210526	0.912281	1	1949	56	10	.	5	.	.	1	1	0	0	0	0	0	0	1	0	0	1	0
94	94	2	14	-100	2	3	4	2	2	2	2	3	3	3	-0.666667	3	0	0	3.25	3.52273	2.65909	2.97727	2.31818	1.43182	2.68182	2.63636	2.54545	2.97727	1	1967	38	10	.	2	.	.	3	0	0	1	0	0	0	1	0	1	3	1	1
95	95	3	29	145	0	5	0	6	0	5	5	3	0	0	4.66667	3	1	0	0.20339	5.18644	0.20339	5.8983	0	4.71186	4.33898	4	0	0	1	1978	27	8	.	3	.	.	1	1	0	0	0	0	0	0	1	1	1	1	1
96	96	2	11	60	1	5	1	5	1	5	6	4	1	1	4	4	0	0	0.266667	4.93333	1.26667	4.66667	0.8	5.33333	5.2	4.4	0.466667	1.26667	1	1967	38	2	.	3	.	.	4	0	0	0	1	0	0	1	0	1	0	0	0
97	97	2	12	70	0	4	0	3	3	4	3	4	0	0	2.33333	3	0	1	0.228261	3.84783	0.130435	3.22826	2.90217	3.25543	2.96739	3.48913	0.0326087	0.967391	1	1952	53	10	.	5	.	.	1	1	0	0	0	0	0	0	1	1	0	0	0
98	98	1	8	35	0	4	1	3	2	4	5	5	0	1	3.33333	3	0	0	0	4.5641	0.512821	4.41026	0.892308	5.05641	4.43077	5.07179	0.174359	1.8359	1	1953	52	0	.	3	.	.	4	0	0	0	1	0	0	1	0	1	0	1	0
99	99	4	29	116	0	6	0	5	0	5	6	6	0	1	5.66667	3	0	0	0.121212	5.90909	0.040404	4.80808	0	4.9596	5.82828	5.77778	0	0.979798	1	1956	49	10	.	3	.	.	1	1	0	0	0	0	0	0	1	1	1	1	1
100	100	3	27	95	0	5	0	6	0	5	6	4	0	3	5.33333	5	1	0	0	4.92308	0.307692	5.42308	0	4.92308	4.80769	5.03846	0	3.19231	1	1969	36	3	.	2	.	.	2	0	1	0	0	0	0	0	1	0	1	1	1
101	101	3	28	35	2	5	2	5	1	4	5	4	2	0	3	4	1	0	1.47143	4.22857	1.67143	3.25714	1.25714	4.31429	3.37143	3.31429	1.72857	0.114286	1	1945	60	4	.	6	.	.	1	1	0	0	0	0	0	0	1	0	0	1	0
102	102	3	31	100	2	4	2	5	1	5	5	3	3	2	2.33333	3	0	0	2.1	4.26667	1.73333	4	0.566667	3.96667	4.1	4	0.666667	1.1	1	1979	26	7	.	6	.	.	1	1	0	0	0	0	0	0	1	0	0	0	0
103	103	3	29	110	3	4	2	3	0	3	3	3	0	2	2.33333	3	1	1	2.88889	4.36601	2.27451	2.65359	0.117647	2.99346	3.05882	2.97386	0	3.44444	1	1951	54	9	.	4	.	.	1	1	0	0	0	0	0	0	1	0	0	0	0
104	104	3	30	135	2	5	2	5	0	5	4	4	1	1	3.33333	4	0	0	1.12	5.08	1.04	3.92	0	4.64	3.2	4.32	1	0.84	1	1959	46	7	.	3	.	.	1	1	0	0	0	0	0	0	1	1	1	1	1
105	105	4	30	119	0	6	1	6	0	6	6	5	0	3	5.33333	4	1	0	2.29897	5.13402	2.34021	5.39691	0	5.47938	4.15464	5.16495	0.056701	3.96907	1	1951	54	7	.	6	.	.	1	1	0	0	0	0	0	0	1	0	1	1	1
106	106	3	20	70	0	5	2	6	0	6	6	3	0	5	4.33333	3	1	0	2	5.3	1	5.15	0	4.9	4.9	4.25	0	4.05	1	1976	29	6	.	4	.	.	1	1	0	0	0	0	0	0	1	1	1	1	1
107	107	2	15	-50	4	5	3	5	2	5	6	3	2	6	2.33333	4	1	1	1.82609	4.77295	2.07246	5.0628	1.1401	4.09662	5.3913	4.21739	1.00483	5.34783	1	1956	49	0	.	2	.	.	4	0	0	0	1	0	0	1	0	1	1	1	1
108	108	3	13	122	0	4	0	3	0	4	3	3	0	0	3	3	1	0	0	3.47059	0	3.23529	0	4.35294	2.17647	5	0	0	1	1952	53	0	.	3	.	.	4	0	0	0	1	0	0	1	0	0	0	0	0
109	109	4	35	200	0	6	0	6	0	6	6	6	0	3	6	5	0	0	0.461538	5.53846	1.07692	6	0	6	6	6	0	1.57692	1	1977	28	4	.	2	.	.	1	1	0	0	0	0	0	0	1	1	1	1	1
110	110	4	28	140	1	6	0	6	0	6	6	6	0	4	6	4	1	0	0.2	5.8	0.0666667	5.06667	0	5.6	4.96667	5.86667	0	1.8	1	1945	60	8	.	6	.	.	1	1	0	0	0	0	0	0	1	0	0	1	0
111	111	3	29	107	0	5	0	5	0	5	4	5	0	0	4.66667	4	1	0	0	5.20886	0.310127	5.22785	0	5.56329	4.27848	4.91772	0	0	1	1937	68	4	.	3	.	.	6	0	0	0	0	0	1	0	0	0	0	0	0
112	112	4	29	90	4	2	3	4	0	3	4	3	2	6	2	3	1	0	1.82192	1.76712	1.54795	3.12329	0.164384	3.32877	3.12329	2.20548	0.246575	4.84932	1	1968	37	6	.	3	.	.	1	1	0	0	0	0	0	0	1	1	2	0	0
113	113	4	24	120	1	4	2	4	0	4	5	4	1	1	3.33333	4	1	0	0.93	3.97	1.625	4.165	0.24	4.04	3.49	3.515	0.785	2.055	1	1968	37	4	.	6	.	.	6	0	0	0	0	0	1	0	0	0	0	0	0
114	114	3	22	90	1	6	0	6	0	6	4	6	0	6	5.33333	5	1	0	0.96	5.64	0.24	4.38	0	5.64	3.36	5.28	0	3.7	1	1963	42	2	.	3	.	.	6	0	0	0	0	0	1	0	0	0	0	0	0
115	115	3	24	20	1	3	3	4	3	3	4	3	3	5	0.666667	3	1	0	0.711957	3.4837	2.26087	3.40217	2.56522	3.59239	3.72826	3.79891	1.54348	3.90761	1	1952	53	10	.	6	.	.	1	1	0	0	0	0	0	0	1	1	1	1	1
116	116	3	23	80	0	6	0	6	0	6	5	6	0	1	5.66667	5	1	0	1.46875	5.75	0.3125	5.3125	0	5.5	4.9375	4.90625	0	0.96875	1	1957	48	2	.	6	.	.	6	0	0	0	0	0	1	0	0	0	0	0	0
117	117	4	32	178	1	4	0	5	0	5	5	6	0	5	5.33333	3	0	0	0.488095	1.97619	0	4.91071	0	4.83333	4.92857	5.22024	0	2.1131	1	1975	30	8	.	4	.	.	1	1	0	0	0	0	0	0	1	0	0	0	0
118	118	3	20	50	2	6	1	6	2	6	6	5	1	4	4.33333	5	1	0	1.2619	5.40476	1.42857	4.97619	1.21429	5.04762	5.28571	4.69048	0.940476	4.64286	1	1980	25	3	.	3	.	.	2	0	1	0	0	0	0	0	1	1	2	1	1
119	119	3	28	60	3	4	2	5	0	3	4	3	0	5	3.33333	2	0	0	2.42424	3.89394	1.69697	3.68182	0	3.24242	3.62121	3.63636	0.515152	5.19697	1	1962	43	5	.	4	.	.	1	1	0	0	0	0	0	0	1	1	2	1	1
120	120	4	28	194	0	6	0	6	0	6	6	6	0	0	6	3	1	0	1.28571	5	0.285714	6	0	6	4.92857	5.14286	0	0	1	1948	57	10	.	6	.	.	1	1	0	0	0	0	0	0	1	0	0	1	0
121	121	2	11	0	3	1	4	6	5	3	6	1	1	1	1	4	1	1	1.62963	2.03704	3.18519	5.22222	3.66667	3.51852	4.74074	3.18519	2.62963	2.92593	1	1983	22	0	.	2	.	.	6	0	0	0	0	0	1	0	0	1	1	1	1
122	122	3	31	60	4	4	3	4	1	4	3	3	3	1	1	2	1	0	1.28571	2.56	2.17714	3.12571	1.10286	2.88	2.53714	2.46857	2.28	2.32571	1	1967	38	8	.	4	.	.	1	1	0	0	0	0	0	0	1	1	2	1	1
123	123	1	5	-120	6	0	6	0	6	1	0	0	6	6	-6	3	0	1	4	1	5.88889	0.333333	5.88889	1.22222	0.805556	0.777778	6	6	1	1963	42	10	.	1	.	.	4	0	0	0	1	0	0	1	0	1	2	1	1
124	124	3	11	40	6	5	1	6	0	3	6	6	0	3	5.66667	4	1	0	2.04651	4.96512	1.54651	3.5	0.22093	4.03488	3.37597	3.36047	0.790698	3.0969	1	1962	43	5	.	3	.	.	6	0	0	0	0	0	1	0	0	1	2	1	1
125	125	3	21	50	2	5	2	5	0	4	4	5	3	1	3	3	0	0	1.30337	4.60674	1.42697	4.53933	0	4.14607	4.11236	3.97753	1.26966	1.24719	1	1968	37	10	.	4	.	.	1	1	0	0	0	0	0	0	1	1	1	1	1
126	126	2	12	.	3	6	2	6	0	6	6	5	0	0	5	5	1	0	1.41935	5.45161	0.322581	6	0	6	6	5.80645	0	0.516129	1	1955	50	2	.	4	.	.	1	1	0	0	0	0	0	0	1	1	1	1	1
127	127	4	32	150	0	6	1	6	0	6	6	1	0	1	4	3	0	1	0	6	0.0603015	5.54774	0	6	5.60804	5.89447	0	0.311558	1	1961	44	4	.	2	.	.	6	0	0	0	0	0	1	0	0	0	0	0	0
128	128	4	22	174	2	6	3	5	0	5	5	2	0	6	3	2	1	0	1.68254	5.80952	1.39683	5.06349	0	4.87302	5.71429	4.31746	0	4.57143	1	1950	55	5	.	3	.	.	6	0	0	0	0	0	1	0	0	0	0	0	0
129	129	2	9	10	1	2	3	4	1	5	4	4	0	3	2.66667	3	0	0	0.193548	3.93548	1.45161	4.29032	1.67742	4.22581	3.32258	4.3871	0	2.54839	1	1968	37	2	.	6	.	.	6	0	0	0	0	0	1	0	0	0	0	0	0
130	130	3	27	12	3	3	3	5	0	5	5	6	4	6	3	1	0	1	0.958333	5.125	0.645833	5.20833	0.447917	3.60417	4	5.625	0.729167	4.32292	1	1951	54	10	.	5	.	.	1	1	0	0	0	0	0	0	1	1	2	1	1
131	131	3	33	154	4	6	5	6	4	6	5	4	5	6	0.333333	1	1	1	4.43478	4.34783	4.3913	4.43478	2.21739	4.30435	3.86957	2.82609	1.56522	4.69565	1	1952	53	9	.	6	.	.	1	1	0	0	0	0	0	0	1	1	3	1	1
132	132	4	32	90	1	5	2	4	0	5	4	4	1	1	3	3	0	0	3.21429	5.39286	2.57143	3.75	0	4.64286	4.28571	3.71429	0.607143	0.678571	1	1968	37	10	.	6	.	.	1	1	0	0	0	0	0	0	1	1	2	1	1
133	133	4	29	115	0	6	1	6	0	4	6	5	0	0	5.33333	3	1	1	0	5.6129	0.548387	5.6129	0	5.25806	4.22581	4.90323	0	0	1	1948	57	5	.	4	.	.	4	0	0	0	1	0	0	1	0	0	0	0	0
134	134	2	27	115	.	.	4	.	4	.	.	.	.	4	.	2	1	0	0.676471	0.264706	0.117647	0	0	1.52941	0.147059	1.64706	0	0.588235	1	1953	52	2	.	6	.	.	4	0	0	0	1	0	0	1	0	1	1	1	1
135	135	3	23	135	0	5	0	5	0	5	5	5	0	4	5	3	1	1	1.71429	5.82857	1.02857	5.48571	0.342857	5.35714	5.35714	5.1	0.857143	4.08571	1	1952	53	10	.	3	.	.	1	1	0	0	0	0	0	0	1	0	0	1	0
136	136	4	31	60	0	5	0	4	0	5	4	4	0	2	4	3	0	0	0	4.58462	0	3.46154	0	4.69231	3.09231	3.98462	0	1.35385	1	1954	51	8	.	5	.	.	5	0	0	0	0	1	0	1	0	1	2	1	1
137	137	4	31	145	2	5	2	5	0	5	4	4	0	3	3.66667	2	0	0	1.33333	5.07407	2	5.2963	0	5.25926	3.18519	4.88889	0	1.62963	1	1952	53	4	.	6	.	.	1	1	0	0	0	0	0	0	1	1	1	1	1
138	138	3	19	50	1	3	1	3	0	3	3	1	0	1	2	3	1	0	1.18333	3.28333	0.533333	4	0.0666667	3.21667	3.7	2.56667	0.4	0.6	1	1971	34	2	.	3	.	.	6	0	0	0	0	0	1	0	0	1	2	1	1
139	139	4	32	91	0	5	0	5	0	5	5	5	0	3	5	3	0	0	0.0634921	5	0.179894	5	0	4.79365	3.8254	4.88889	0	2.66667	1	1947	58	10	.	5	.	.	1	1	0	0	0	0	0	0	1	1	2	1	1
140	140	3	12	55	1	4	0	4	0	4	4	3	0	1	3.66667	4	1	0	0.685714	3.8	0.114286	3.85714	0.114286	3.57143	3.45714	3.48571	0	1.57143	1	1948	57	4	.	2	.	.	3	0	0	1	0	0	0	1	0	1	0	1	0
141	141	4	29	150	1	6	1	6	0	6	6	5	0	1	5.33333	3	1	0	2.34375	5.40625	1.84375	5.03125	0	5.1875	5.5	4.78125	0	2.0625	1	1948	57	5	.	6	.	.	4	0	0	0	1	0	0	1	0	1	0	1	0
142	142	1	.	10	5	3	4	4	4	4	4	4	5	6	-0.333333	3	0	0	3.03588	4.01288	2.9448	4.23367	1.95952	4.00644	3.3781	3.63477	2.39282	3.8896	1	1985	20	0	.	2	.	.	2	0	1	0	0	0	0	0	1	1	2	0	0
143	143	3	22	15	0	5	1	5	1	5	5	5	0	3	4.33333	3	0	0	0.803571	2.85714	0.785714	4.57143	0.464286	3.67857	5	4.46429	0	2.19643	1	1978	27	4	.	6	.	.	2	0	1	0	0	0	0	0	1	0	0	0	0
144	144	4	26	90	1	4	1	5	0	5	5	4	1	4	4	4	1	1	0.565217	3.85507	0.782609	5.13043	0.0434783	3.84058	4.5942	4.37681	0.347826	4.42029	1	1967	38	7	.	4	.	.	1	1	0	0	0	0	0	0	1	1	3	0	0
145	145	3	27	104	3	0	4	3	3	4	3	3	3	4	-0.333333	2	0	0	1.54412	0	1.70588	3.83824	1.02941	4.85294	2.67647	4.16176	2.52941	4.16176	1	1957	48	10	.	2	.	.	1	1	0	0	0	0	0	0	1	1	2	1	1
146	146	3	22	100	1	6	1	6	0	6	6	6	0	2	5.66667	3	1	0	0.870968	5.6129	0	6	0	5.54839	5.96774	5.80645	0	1.45161	1	1973	32	5	.	2	.	.	1	1	0	0	0	0	0	0	1	0	0	0	0
147	147	4	31	100	1	4	1	6	0	4	5	3	0	3	4.33333	5	1	0	1.34177	4.56962	0.936709	5.5443	0	4.73418	4.97468	2.31646	0.329114	1.59494	1	1966	39	3	.	4	.	.	2	0	1	0	0	0	0	0	1	0	0	0	0
148	148	3	30	155	6	4	6	4	4	1	2	1	5	6	-2.66667	1	1	1	4.425	2.825	4.4	3.85	3.25	3.425	3.95	2.1	3.9	5.075	1	1976	29	5	.	6	.	.	1	1	0	0	0	0	0	0	1	1	2	1	1
149	149	4	35	185	1	5	1	5	0	4	4	5	0	2	4.33333	3	0	0	2.27119	5	0.474576	4.86441	0	4.1017	3.69492	4.67797	0.20339	0.0677966	1	1955	50	7	.	6	.	.	1	1	0	0	0	0	0	0	1	1	1	1	1
150	155	2	10	95	0	5	0	5	0	5	5	5	0	1	5	3	1	0	4.75	4.75	2.5	4.75	2	4.75	5	5	0	1.5	1	1943	62	3	.	6	.	.	1	1	0	0	0	0	0	0	1	1	0	1	0
151	157	3	24	30	4	5	5	2	4	4	3	2	6	6	-2.66667	2	0	1	3.39791	4.58639	3.23037	2.87435	2.27749	3.79581	3.22513	2.64921	2.57068	3.91099	1	1966	39	4	.	6	.	.	1	1	0	0	0	0	0	0	1	1	2	1	1
152	160	2	14	0	3	2	4	4	3	4	4	3	5	6	-0.333333	3	1	1	1.37143	3.77143	2.05714	3.94286	2.05714	3.94286	3.94286	3.94286	2.05714	6	1	1950	55	2	.	2	.	2	1	1	0	0	0	0	0	0	1	1	2	1	1
153	161	3	24	80	1	5	0	5	0	5	5	5	0	1	5	3	0	1	1.04167	5.54167	0.458333	4.91667	0.0833333	5.29167	5	5.08333	0	1.625	1	1960	45	9	.	3	.	1	1	1	0	0	0	0	0	0	1	1	1	1	1
154	162	2	21	40	6	3	6	0	6	4	2	3	6	6	-4.33333	1	0	1	1.71429	1.14286	3.02857	0	3.91429	2.51429	2.05714	1.25714	3.65714	5.02857	1	1952	53	2	.	4	.	1	2	0	1	0	0	0	0	0	1	1	0	1	0
155	163	4	31	85	1	5	1	5	0	5	5	5	0	3	4.66667	3	0	0	0.258621	5.08621	0.465517	4.96552	0	5.05172	4.94828	4.74138	0.310345	2.32759	1	1974	31	6	.	4	.	1	1	1	0	0	0	0	0	0	1	1	4	0	0
156	164	3	20	70	3	5	4	4	0	5	5	4	0	5	3	4	1	0	2.87989	4.69306	2.15925	4.09342	0	4.35943	3.73221	3.46708	0.0266904	3.98754	1	1954	51	4	.	3	.	1	6	0	0	0	0	0	1	0	0	1	1	1	1
157	165	4	32	163	0	0	0	5	0	4	6	5	0	2	5.33333	4	1	0	0.14	2.1	0	3.71333	0	3.91333	2.99333	4.52667	0	0.913333	1	1957	48	10	.	6	.	1	1	1	0	0	0	0	0	0	1	0	0	1	0
158	166	4	28	120	1	4	1	5	0	5	5	4	1	0	4	4	0	0	0.15625	2.92188	0.0625	5.04688	0.046875	4.95312	5.04688	4.875	0.78125	0.671875	1	1973	32	10	.	4	.	2	2	0	1	0	0	0	0	0	1	0	0	0	0
159	167	4	33	155	0	6	0	6	0	5	5	5	0	0	5.33333	3	1	0	2.5625	5.4375	1.26875	5.1875	0	3.95625	4.6375	4.55625	0.09375	1.15	1	1964	41	10	.	6	.	1	1	1	0	0	0	0	0	0	1	1	4	1	1
160	168	3	15	0	1	5	1	4	1	4	4	4	0	0	3.33333	3	0	0	2.32258	0	0	1.87634	0	1.81183	1.45161	3.56989	0.774194	0	1	1970	35	9	.	4	.	1	1	1	0	0	0	0	0	0	1	1	3	1	1
161	169	2	11	75	4	4	4	4	0	6	5	5	1	1	3	3	0	0	0.727778	4.13333	1.62222	4.07778	0.716667	4.79444	4.62222	4.52778	0.85	1.33333	1	1977	28	1	.	5	.	2	3	0	0	1	0	0	0	1	0	0	0	0	0
162	170	3	16	0	4	4	1	4	0	4	4	5	1	1	3.66667	3	1	0	0.25	4.3125	0.5	4.5	0	4.5	5	5.4375	0.1875	2.5625	1	1970	35	4	.	2	.	1	1	1	0	0	0	0	0	0	1	1	2	1	1
163	171	3	29	175	0	0	0	5	0	5	5	5	0	0	5	3	1	0	0.148148	0.148148	0	4.74074	0	4.55556	4.48148	4.40741	0	0.481481	1	1956	49	6	.	2	.	1	1	1	0	0	0	0	0	0	1	1	1	1	1
164	172	3	19	70	4	5	3	6	0	4	5	3	3	3	2.66667	4	1	1	1.5625	5.03125	1.84375	5.84375	0.0625	4.40625	5.46875	4.0625	0.65625	3.25	1	1959	46	5	.	5	.	1	2	0	1	0	0	0	0	0	1	0	0	0	0
165	173	4	30	155	0	3	4	4	0	3	3	4	1	5	2	2	0	1	2.19512	3.00488	2.8	3.17561	0.35122	3.23415	3.13171	2.98049	1.60976	3.6878	1	1958	47	4	.	4	.	1	1	1	0	0	0	0	0	0	1	1	0	0	0
166	174	4	25	.	3	3	0	3	0	3	3	3	0	6	3	2	1	1	3.87857	3.37262	3.16429	3.14286	0	3.35595	3.01786	3.21429	0.339286	5.73214	1	1948	57	10	.	2	.	1	1	1	0	0	0	0	0	0	1	0	0	1	0
167	175	2	20	.	3	2	3	2	3	2	3	2	3	2	-0.666667	4	1	0	2.03333	2.06667	2.33333	2.36667	2.43333	2.3	2.46667	2.43333	2.63333	2.1	1	1966	39	7	.	3	.	1	1	1	0	0	0	0	0	0	1	1	2	1	1
168	176	3	24	.	0	4	0	5	0	5	5	5	0	0	5	5	1	0	1.25	4.5	0	5	0	5.25	5.25	5.25	0	0	1	1969	36	0	.	2	.	2	6	0	0	0	0	0	1	0	0	1	1	1	1
169	177	3	26	140	0	6	0	6	0	6	6	5	0	0	5.66667	5	1	1	0.272727	5.18182	0.893939	5.48485	0.848485	5.39394	5.78788	5.5303	0.757576	1.51515	1	1971	34	0	.	2	.	2	2	0	1	0	0	0	0	0	1	1	0	0	0
170	178	2	9	.	3	6	0	6	5	6	6	6	5	0	2.66667	5	1	1	4.48485	4.54545	5.12121	5.84848	0	6	6	5.57576	1.63636	1.63636	1	1952	53	0	.	3	.	2	4	0	0	0	1	0	0	1	0	0	0	1	0
171	179	3	21	70	5	3	4	3	4	2	3	2	3	3	-1	2	1	1	3	2.92308	3.30769	3.23077	2.69231	3.34615	3.23077	2.84615	2.53846	3.69231	1	1970	35	4	.	3	.	1	1	1	0	0	0	0	0	0	1	1	2	1	1
172	180	4	30	135	3	6	5	4	1	5	5	3	3	6	1	2	1	1	1.75	4.125	2.25	4.3125	0.625	4.3125	4.75	3.0625	1.0625	5.375	1	1948	57	3	.	3	.	2	5	0	0	0	0	1	0	1	0	0	0	1	0
173	181	3	27	80	0	6	6	6	0	5	6	6	6	1	2	5	0	1	0.280702	4.89474	0.719298	2.78947	0	3.82456	2.96491	2.36842	1.01754	0.263158	1	1969	36	9	.	2	.	1	1	1	0	0	0	0	0	0	1	1	2	1	1
174	182	3	25	75	4	3	6	2	1	3	2	3	5	3	-1.66667	2	0	1	3.7619	2.39683	3.88889	1.98413	0.84127	1.88889	1.55556	2.5873	3.60317	3.31746	1	1983	22	3	.	3	.	2	1	1	0	0	0	0	0	0	1	1	0	0	0
175	183	4	34	90	1	6	1	4	0	5	4	5	1	4	3.66667	2	0	0	0.542373	5.01695	0.40678	5.01695	0	5.11864	4.22034	4.23729	0.508475	2.15254	1	1980	25	10	.	6	.	3	6	0	0	0	0	0	1	0	0	0	0	0	0
176	184	4	25	88	0	5	6	6	0	6	6	6	0	6	4	5	1	1	1.42424	5.34848	1.77273	5.34848	0	5.39394	5.28788	5.39394	0.545455	5.04545	1	1955	50	4	.	2	.	1	2	0	1	0	0	0	0	0	1	0	0	1	0
177	185	3	32	75	1	5	1	5	0	5	4	4	1	2	3.66667	3	1	1	0.909091	5.10909	1.12727	4.56364	0	5.07273	4.70909	4.54545	0.727273	0.763636	1	1966	39	6	.	2	.	1	1	1	0	0	0	0	0	0	1	1	3	1	1
178	186	3	27	0	1	6	2	5	0	5	4	4	1	2	3.33333	3	1	0	2.20755	5.88679	1.58491	4.4717	0	5.64151	4.46226	3.45283	1.07547	3.03774	1	1982	23	4	.	3	.	1	1	1	0	0	0	0	0	0	1	1	2	1	1
179	187	2	24	35	0	6	2	6	0	6	2	6	0	2	4	3	0	0	0.24	5.52	0.48	6	0.4	5.52	1.76	6	0	1.08	1	1979	26	2	.	3	.	2	6	0	0	0	0	0	1	0	0	0	1	1	1
180	188	4	31	60	2	6	2	6	0	6	5	5	2	4	4	2	0	0	1.40909	6	1.76263	5.65152	0	5.88384	5.65152	5.05556	0.848485	4.15657	1	1972	33	5	.	3	.	1	1	1	0	0	0	0	0	0	1	1	3	1	1
181	189	3	29	125	3	5	5	5	3	5	5	5	1	5	2	1	0	0	0.193548	0	3.09677	0.483871	0	0.122581	0	0.754839	0	0.806452	1	1952	53	7	.	4	.	1	1	1	0	0	0	0	0	0	1	0	1	1	1
182	190	3	27	65	1	6	1	6	0	5	5	5	0	1	5	3	1	0	0.344828	4.93103	0.413793	4.93103	0	4.8908	4.82184	4.78736	0	0.643678	1	1972	33	5	.	2	.	1	1	1	0	0	0	0	0	0	1	1	3	1	1
183	191	4	29	200	3	6	3	6	0	6	6	6	1	6	4.66667	5	1	0	1.8932	6	2.30097	6	0	5.70874	6	5.3301	1.40777	4.12621	1	1982	23	2	.	1	.	2	2	0	1	0	0	0	0	0	1	1	1	0	0
184	192	3	28	137	0	6	0	6	0	6	6	6	0	0	6	3	1	0	0.0967742	6	0	6	0	6	6	6	0	0	1	1961	44	3	.	2	.	1	3	0	0	1	0	0	0	1	0	1	1	1	1
185	193	3	26	173	2	4	2	5	0	4	4	4	0	5	3.66667	2	1	0	2.37879	4.66667	1.33333	3.90909	0.0606061	4.04545	2.13636	4.78788	0	4.54545	1	1952	53	4	.	3	.	1	4	0	0	0	1	0	0	1	0	1	1	1	1
186	194	2	14	20	0	0	1	1	0	0	0	0	0	2	0	3	1	0	1.34615	0	0.192308	0.269231	0	0.692308	0	0	0	1.84615	1	1958	47	4	.	2	.	1	1	1	0	0	0	0	0	0	1	1	1	1	1
187	195	2	13	35	1	4	3	4	0	4	4	2	2	3	1.66667	5	1	0	2.13889	4.28333	2.40556	4.12222	0.0333333	4.46667	4	3.07222	0.916667	3.18333	1	1956	49	5	.	3	.	1	1	1	0	0	0	0	0	0	1	1	2	1	1
188	196	4	31	50	0	4	2	4	0	3	3	3	4	2	1.33333	4	1	1	0	5.44444	0.166667	6	0	3	3.55556	4.61111	3.5	3.55556	1	1986	19	0	.	2	.	2	6	0	0	0	0	0	1	0	0	0	0	0	0
189	197	3	27	110	0	6	0	6	0	6	6	6	0	5	6	3	1	0	0	5.77273	0.318182	5.22727	0	5.19697	5.54545	5.25758	0	4.18182	1	1986	19	4	.	2	.	2	2	0	1	0	0	0	0	0	1	1	1	0	0
190	198	3	17	125	0	6	0	6	0	6	5	5	1	5	5	3	0	1	2.58519	3.62222	1.91852	3.71111	0.207407	4.1037	2.85926	4.07407	0.459259	2.37037	1	1955	50	1	.	4	.	2	1	1	0	0	0	0	0	0	1	1	1	1	1
191	199	3	26	125	1	6	1	6	0	5	6	4	1	5	4.66667	3	1	1	1.80296	5.46798	1.10837	5.21675	0.35468	5.4335	4.86207	5.29064	0.975369	3.87192	1	1966	39	3	.	2	.	2	1	1	0	0	0	0	0	0	1	1	3	1	1
192	200	3	25	55	3	4	2	4	2	4	4	4	2	3	2	4	0	1	3.58289	3.36898	2.93583	3.72727	2.29412	3.4492	3.2246	3.17647	1.92513	4.09091	1	1975	30	2	.	1	.	2	2	0	1	0	0	0	0	0	1	1	2	1	1
193	201	3	19	70	0	6	0	6	0	5	6	5	0	2	5.66667	2	0	0	0	4.8875	0	5.475	0	5.475	5.475	4.575	0	1.275	1	1957	48	7	.	4	.	1	2	0	1	0	0	0	0	0	1	0	0	0	0
194	202	3	13	35	1	5	1	4	1	5	3	3	2	2	2	3	1	1	1.41667	2.33333	1.41667	2.25	1.5	2.45833	2.29167	2.41667	2.04167	2.70833	1	1963	42	2	.	2	.	2	1	1	0	0	0	0	0	0	1	0	0	0	0
195	203	4	33	100	1	6	0	5	0	5	5	6	0	1	5.33333	3	0	0	0.484211	5.55263	0	5.52632	0	4.97368	5	5.17895	0	0.636842	1	1956	49	5	.	4	.	1	1	1	0	0	0	0	0	0	1	1	3	1	1
196	204	2	18	0	3	3	3	3	3	3	3	3	3	3	0	3	1	0	3	3	3	3	3	3	3.22749	3.17062	3	3	1	1969	36	1	.	3	.	2	6	0	0	0	0	0	1	0	0	1	2	1	1
197	205	3	17	-5	1	4	1	5	0	4	5	4	1	1	4	2	0	1	1.72727	4.11364	0.863636	3.95455	0	3.93182	4.45455	4.31818	0.840909	1.90909	1	1956	49	10	.	6	.	1	1	1	0	0	0	0	0	0	1	1	2	1	1
198	206	4	31	173	0	5	0	5	0	5	5	6	0	1	5.33333	5	1	0	0.375	4.65625	0	4.14062	0	4.78125	3.89583	5.26562	0	0.46875	1	1949	56	9	.	4	.	1	1	1	0	0	0	0	0	0	1	0	0	0	0
199	207	3	18	55	3	5	3	4	4	3	4	3	3	5	0.333333	2	0	1	1.65385	4.69231	2.07692	4.19231	1.46154	3.57692	3.88462	3.92308	1.11538	3.03846	1	1961	44	6	.	4	.	1	1	1	0	0	0	0	0	0	1	1	3	1	1
200	208	3	29	89	1	5	1	5	0	6	5	5	1	3	4.33333	3	0	0	0.475248	5.10891	0.940594	4.94059	0.029703	5.61386	4.45545	4.87129	0.653465	3.05941	1	1958	47	5	.	5	.	2	1	1	0	0	0	0	0	0	1	1	2	1	1
201	209	3	14	90	0	0	0	5	0	3	5	5	0	3	5	4	1	0	0	0	0	4.91791	0	1.1194	1.71642	3.79851	0	2.64925	1	1979	26	1	.	3	.	3	6	0	0	0	0	0	1	0	0	1	0	0	0
202	210	3	29	75	1	5	1	4	0	5	4	4	0	4	3.66667	3	1	0	1.86667	4.66667	0.833333	3.13333	0	4.16667	2.86667	4.5	0	3.76667	1	1956	49	8	.	2	.	1	1	1	0	0	0	0	0	0	1	1	0	1	0
203	211	3	26	70	2	5	3	5	1	5	5	4	1	3	3	3	0	1	1	4.73077	2.19231	4.23077	0.423077	4.61538	4.34615	3.96154	1.07692	2.11538	1	1963	42	4	.	3	.	1	1	1	0	0	0	0	0	0	1	1	3	1	1
204	212	3	24	70	0	5	0	1	0	5	6	5	0	1	4	5	1	1	0.383333	5.46667	0.35	5.81667	0	4.55	6	5.2	0	0.816667	1	1949	56	10	.	6	.	1	1	1	0	0	0	0	0	0	1	0	0	0	0
205	213	3	27	.	3	5	2	5	1	5	5	5	0	4	4	4	1	1	3	5	2	5	0	5	5	5	0	4	1	1963	42	8	.	3	.	1	2	0	1	0	0	0	0	0	1	0	0	0	0
206	214	2	13	87	4	6	4	6	0	6	5	4	3	1	2.66667	2	1	1	4.75	5.10714	3.57143	5.57143	0.607143	5.57143	5.07143	4.46429	1.64286	2.75	1	1963	42	2	.	5	.	2	2	0	1	0	0	0	0	0	1	0	0	0	0
207	215	3	11	50	1	4	2	5	0	4	5	5	1	1	4	3	1	0	0.233766	5.52597	0.0779221	5.68182	0	5.84416	5.52597	4.81818	0	1.01948	1	1964	41	4	.	2	.	1	1	1	0	0	0	0	0	0	1	0	0	0	0
208	216	4	31	60	2	3	4	5	0	5	5	5	0	3	3.66667	5	1	0	2.34343	3.78788	2.44949	4.53535	0	4.5202	4.4899	3.84848	0	1.69192	1	1972	33	6	.	4	.	1	1	1	0	0	0	0	0	0	1	1	2	1	1
209	217	3	31	110	1	4	1	5	1	3	4	3	1	4	3	3	0	0	0.548387	4.29032	0.946237	4.26882	0.145161	4.31183	3.55914	4.25806	0.172043	2.12366	1	1977	28	2	.	6	.	2	6	0	0	0	0	0	1	0	0	0	0	0	0
210	218	2	15	40	5	3	6	2	3	2	3	2	5	4	-2.33333	2	1	1	1.12	2.58	1.14	2.84	0.54	2.72	2.08	2.64	1.02	1.24	1	1971	34	7	.	4	.	1	1	1	0	0	0	0	0	0	1	1	3	1	1
211	219	3	23	105	1	4	1	4	1	3	4	5	0	1	3.66667	4	1	0	0.644295	3.39597	0.597315	4.08054	0.342282	2.88591	3.5302	4.72483	0	0.671141	1	1951	54	3	.	3	.	1	1	1	0	0	0	0	0	0	1	1	0	1	0
212	220	3	21	-40	2	5	1	5	0	5	6	4	1	3	4.33333	4	1	1	1.54762	3.33333	1.40476	3.2619	0.285714	4.14286	1.88095	3.2619	1.97619	1.69048	1	1971	34	2	.	3	.	2	6	0	0	0	0	0	1	0	0	0	2	1	1
213	221	3	11	30	5	4	3	4	3	3	4	3	3	3	0.666667	4	1	1	1.67442	3.33721	2.0814	3.72093	1.80233	3.24419	3.2093	3.34884	1.66279	2.34884	1	1971	34	0	.	2	.	2	2	0	1	0	0	0	0	0	1	0	0	0	0
214	222	2	19	0	5	2	5	4	4	4	3	1	6	3	-2.33333	3	1	1	1.68493	2.86301	2.70548	3.93151	2.94521	4.19178	2.5137	3.71918	1.89041	2.71233	1	1972	33	1	.	2	.	2	6	0	0	0	0	0	1	0	0	1	3	1	1
215	223	4	31	145	1	2	3	3	2	4	4	4	1	5	1.66667	3	1	1	2.70968	3.41935	1.80645	2.77419	1.19355	4.41935	2.74194	3.03226	1.83871	3.93548	1	1982	23	7	.	3	.	3	6	0	0	0	0	0	1	0	0	0	0	0	0
216	224	4	35	109	0	4	0	6	1	4	5	5	0	1	5	4	1	1	0.225806	4.48387	0.370968	4.62903	0.0967742	4.29032	3.72581	4.06452	0	0.806452	1	1955	50	10	.	4	.	1	1	1	0	0	0	0	0	0	1	1	2	1	1
217	225	2	21	105	2	5	5	3	0	5	4	2	3	3	0.333333	2	1	1	1.88983	4.8983	2.97458	3.9661	0.322034	4.75424	4.01695	3.44068	1.4661	1.83898	1	1953	52	6	.	3	.	1	4	0	0	0	1	0	0	1	0	1	1	1	1
218	226	4	35	185	3	4	4	5	0	5	6	2	2	3	2.33333	2	0	1	1.68919	4.64865	2.24324	4.45946	0.162162	5	4.94595	4.09459	1.66216	3.5	1	1951	54	7	.	4	.	1	1	1	0	0	0	0	0	0	1	0	0	1	0
219	227	4	30	185	0	5	2	5	0	4	5	4	0	3	4	3	0	0	0.275862	5.48276	0.689655	5.24138	0	4.34483	4.89655	4.55172	0	3.44828	1	1949	56	10	.	4	.	1	1	1	0	0	0	0	0	0	1	1	0	1	0
220	228	3	19	70	3	5	3	4	0	2	3	3	3	5	1.33333	3	1	1	2.77612	5.40299	1.95522	4.02985	0.104478	3.20896	2.65672	3.10448	1.95522	5	1	1971	34	7	.	4	.	1	1	1	0	0	0	0	0	0	1	1	2	0	0
221	229	3	24	50	5	6	5	5	0	6	5	5	5	5	1.66667	3	0	0	1.13208	6	0.603774	5.81132	0	5.84906	5.96226	5.39623	0.830189	1.81132	1	1952	53	2	.	3	.	1	4	0	0	0	1	0	0	1	0	0	0	1	0
222	230	3	26	178	1	6	1	4	4	6	5	6	0	0	3.33333	3	1	0	2.08996	5.30962	1.38389	4.20293	3.27824	5.08264	3.12239	4.78661	0.627615	0.235356	1	1954	51	1	.	3	.	1	4	0	0	0	1	0	0	1	0	1	0	1	0
223	231	3	29	120	1	5	1	5	1	4	4	4	1	1	3.33333	3	0	0	1.28804	5.11413	0.673913	4.88043	0.0869565	4.53804	4.38043	4.83696	0.282609	0.413043	1	1948	57	6	.	5	.	1	1	1	0	0	0	0	0	0	1	1	2	1	1
224	232	4	32	135	1	4	1	6	0	4	6	4	0	4	5	3	1	0	0.441718	2.2638	0.773006	5.59509	0	4.32515	5.84049	5.39877	0	1.19632	1	1984	21	3	.	3	.	3	6	0	0	0	0	0	1	0	0	0	0	0	0
225	233	3	28	60	0	5	0	6	0	5	6	5	0	0	5.66667	3	0	0	1.47458	4.11864	1.67797	4.27119	0.610169	4.50847	4.57627	4.69492	0.372881	0.101695	1	1960	45	8	.	3	.	1	1	1	0	0	0	0	0	0	1	1	2	1	1
226	234	4	16	.	0	6	0	6	0	6	6	6	0	0	6	3	1	0	0.342857	4.85714	3.05714	4.34286	0.857143	5.14286	4.54286	4.28571	0.857143	2.74286	1	1960	45	2	.	2	.	2	6	0	0	0	0	0	1	0	0	1	2	1	1
227	235	3	28	90	0	5	2	5	0	4	5	5	1	4	4	3	0	0	0.325409	4.72511	2.95245	4.39822	0.482912	4.5052	4.5052	4.23031	2.22734	2.86033	1	1983	22	0	.	1	.	2	6	0	0	0	0	0	1	0	0	1	3	0	0
228	236	4	33	85	0	5	0	5	0	5	5	5	0	0	5	3	0	0	0.415335	5.43131	0.814696	5.33014	0	5.44196	4.65389	4.8722	0	0.848775	1	1954	51	9	.	3	.	1	1	1	0	0	0	0	0	0	1	1	2	1	1
229	237	4	32	95	1	5	1	5	0	5	5	4	0	4	4.33333	3	0	0	1.1746	5.11111	0.873016	5.09524	0	4.4127	4.84127	4.33333	0.174603	4	1	1968	37	10	.	4	.	1	1	1	0	0	0	0	0	0	1	1	2	1	1
230	238	4	26	65	1	5	2	5	0	4	5	5	0	1	4.33333	5	1	0	1.43478	5.18841	1.26087	4.07246	0.536232	3.94203	5.01449	4.75362	0.101449	1.91304	1	1971	34	4	.	6	.	3	6	0	0	0	0	0	1	0	0	1	0	0	0
231	239	3	32	88	0	5	1	5	0	3	5	4	0	3	4.33333	4	0	0	2.05376	4.81183	1.48925	4.73118	0	3.7957	4.5914	4.21505	0.258065	0.962366	1	1972	33	10	.	6	.	1	1	1	0	0	0	0	0	0	1	1	1	1	1
232	240	4	31	100	3	5	1	5	0	5	5	5	0	6	4.66667	2	1	1	2.95833	5.125	0.75	3.58333	0	3.54167	1.91667	4.25	0	5.75	1	1950	55	10	.	4	.	1	1	1	0	0	0	0	0	0	1	0	0	0	0
233	241	3	24	40	3	3	3	3	4	3	3	3	4	6	-0.666667	1	1	1	1.36364	2.34848	1.48485	2.89394	1.24242	3.01515	2.84848	2.75758	1.18182	4.60606	1	1970	35	2	.	6	.	2	2	0	1	0	0	0	0	0	1	0	0	0	0
234	242	2	17	-100	2	3	2	3	2	4	3	4	2	3	1.33333	1	1	1	2.63793	2.96552	3.18966	3.13793	2	3.74138	3.37931	3.27586	1.75862	3.36207	1	1973	32	3	.	4	.	1	1	1	0	0	0	0	0	0	1	0	0	0	0
235	243	2	5	120	3	5	3	6	0	3	2	5	3	0	2.33333	5	1	1	0.535714	5.14286	0.428571	5.60714	0.0714286	4.66071	1.46429	5.55357	0.142857	0.214286	1	1958	47	3	.	4	.	1	1	1	0	0	0	0	0	0	1	1	1	1	1
236	244	4	31	115	1	5	2	5	0	4	5	4	1	2	3.66667	3	0	0	1.13793	5.2931	1.17241	5.36207	0.0172414	4.44828	5	4.46552	0.189655	2.37931	1	1970	35	10	.	4	.	1	1	1	0	0	0	0	0	0	1	1	3	1	1
237	245	3	24	17	3	4	4	3	3	4	4	4	3	3	0.333333	3	0	0	2.3913	4.95652	3.47826	3.47826	3.47826	4	4	3.52174	0.0434783	3.47826	1	1940	65	2	.	5	.	2	4	0	0	0	1	0	0	1	0	0	0	1	0
238	246	2	14	70	4	6	3	3	1	4	4	3	0	6	2	3	1	1	2.96875	5.40625	2.90625	3.75	0.4375	4.25	4.03125	4.03125	0.46875	5.25	1	1955	50	6	.	4	.	1	1	1	0	0	0	0	0	0	1	1	2	1	1
239	247	2	12	60	2	5	1	6	0	4	6	1	1	3	3.66667	2	1	0	2.19697	4.69697	0.80303	4.34848	0.121212	3.68182	5.12121	3.28788	0.742424	3.51515	1	1948	57	4	.	2	.	1	1	1	0	0	0	0	0	0	1	1	0	1	0
240	248	3	21	108	6	6	3	6	0	6	3	4	6	6	1.33333	3	0	0	2.54237	5.79661	0.813559	3.49153	0	5.52542	1.52542	5.32203	0.20339	0.237288	1	1945	60	5	.	2	.	1	1	1	0	0	0	0	0	0	1	0	0	1	0
241	249	3	29	159	4	3	4	1	5	3	2	2	4	5	-2.66667	1	0	1	0.793103	3.87192	2.90148	3.84729	2.88177	4.28079	4.18227	3.48276	2.45813	3.30049	1	1979	26	3	.	4	.	1	1	1	0	0	0	0	0	0	1	1	2	1	1
242	250	3	26	40	2	4	2	4	2	4	4	4	1	3	2.33333	3	0	0	2.10345	3.82759	2.18966	4.10345	1.62069	3.25862	3.62069	3.48276	1.72414	2.51724	1	1976	29	5	.	4	.	1	2	0	1	0	0	0	0	0	1	0	0	0	0
243	251	2	16	75	1	5	3	3	3	3	5	5	1	1	2	3	0	0	2.03125	5.40625	1.4375	3.09375	2.59375	3.40625	3.40625	3.40625	1	1	1	1958	47	4	.	3	.	1	4	0	0	0	1	0	0	1	0	1	2	1	1
244	252	3	31	98	2	5	1	4	0	4	5	4	0	1	4	4	0	1	1.58209	4.10448	0.179104	3.38806	0	3.22388	2.62687	4.41791	0	0.477612	1	1950	55	10	.	5	.	1	1	1	0	0	0	0	0	0	1	0	0	0	0
245	253	3	30	120	0	5	1	5	0	5	4	4	0	3	4	3	0	0	1.41818	4.30909	0.890909	4.90909	0	4.90909	4.30909	3.85455	0	3.34545	1	1944	61	5	.	3	.	1	1	1	0	0	0	0	0	0	1	1	0	0	0
246	254	1	8	-25	4	5	2	3	1	5	3	2	3	5	0.666667	3	0	0	2.59233	5.28177	1.64388	4.10671	0.320144	5.27578	2.64269	3.44125	0.895683	4.1271	1	1971	34	1	.	2	.	1	3	0	0	1	0	0	0	1	0	1	3	1	1
247	255	4	31	70	3	2	3	5	2	5	5	2	3	6	1.33333	1	0	0	1.96429	4.07143	2.66071	3.78571	0.642857	3.57143	4.125	2.92857	1.08929	3	1	1984	21	3	.	3	.	2	1	1	0	0	0	0	0	0	1	1	1	1	1
248	256	4	28	155	3	5	4	6	1	5	5	3	3	2	2	3	0	0	1.29508	4.54098	3.22951	5.06557	0.983607	4.37705	4.85246	4.32787	1.98361	1.52459	1	1976	29	8	.	4	.	1	1	1	0	0	0	0	0	0	1	1	0	0	0
249	257	3	25	65	3	0	2	3	0	3	4	3	1	3	2.33333	4	0	0	1.77576	1.01212	0.654545	2.66667	0.618182	3.68485	2	3.31515	0.678788	4.02424	1	1982	23	0	.	4	.	2	2	0	1	0	0	0	0	0	1	0	0	0	0
250	258	4	31	186	1	5	1	5	0	5	6	5	0	1	5	3	1	1	0.756757	5.41622	0.302703	5.48649	0.0648649	5.16216	5.51351	5.5027	0	1.25946	1	1976	29	5	.	5	.	1	2	0	1	0	0	0	0	0	1	0	0	0	0
251	259	4	30	140	2	6	0	6	0	6	6	6	0	0	6	3	0	0	0	5.90826	0	6	0	5.50459	5.70642	6	0	0.40367	1	1960	45	7	.	4	.	1	1	1	0	0	0	0	0	0	1	0	0	0	0
252	260	3	19	70	1	5	2	5	1	4	5	5	1	2	3.66667	5	1	0	1.16092	4.29885	1.37931	4.13793	1.13793	3.96552	3.92529	4.37356	0.764368	2.27586	1	1957	48	10	.	4	.	1	1	1	0	0	0	0	0	0	1	1	1	1	1
253	261	3	28	90	0	6	0	6	0	6	3	6	0	3	5	3	0	0	0.523364	5.57944	0.336449	5.7243	0.0700935	5.63551	3.29439	5.87383	0.0700935	0.420561	1	1958	47	1	.	4	.	1	6	0	0	0	0	0	1	0	0	0	0	0	0
254	262	3	20	35	2	5	2	5	2	5	5	4	2	3	2.66667	4	1	1	1.72043	4.32796	2.21505	4.22581	1.83333	4.4086	4.40323	3.09677	2.0914	3.46237	1	1953	52	1	.	4	.	1	4	0	0	0	1	0	0	1	0	0	0	0	0
255	263	3	28	85	0	5	1	5	0	5	5	3	0	3	4	3	0	0	0.8125	3.65341	0.215909	4.80682	0.147727	2.70455	3.04545	4.25568	0.215909	1.84091	1	1971	34	4	.	2	.	2	2	0	1	0	0	0	0	0	1	1	2	1	1
256	264	2	18	35	2	5	3	5	2	4	6	5	0	1	3.66667	4	1	1	2.3	4.53333	2.76667	4.4	1.03333	3.86667	4.56667	3.63333	1.3	1.8	1	1947	58	8	.	3	.	1	1	1	0	0	0	0	0	0	1	1	1	1	1
257	265	4	31	90	2	4	3	4	0	5	4	3	1	0	2.33333	3	1	1	1.02222	4.68889	1.33333	3.33333	0	4.37778	4.04444	3.24444	0.266667	0.488889	1	1963	42	10	.	4	.	1	1	1	0	0	0	0	0	0	1	1	3	1	1
258	266	3	22	70	1	5	2	6	0	5	6	3	0	3	4.33333	4	1	0	0.931035	5.31034	1.89655	5.74138	0	4.17241	5.37931	4.2069	0	3.72414	1	1947	58	3	.	3	.	1	4	0	0	0	1	0	0	1	0	0	0	1	0
259	267	2	13	-20	6	2	6	2	6	3	2	0	5	1	-4.33333	3	0	1	2.25714	1.91429	4.37143	1.14286	3.6	3.25714	0.571429	1.14286	3.85714	1.17143	1	1979	26	0	.	1	.	2	2	0	1	0	0	0	0	0	1	1	1	1	0
260	268	2	24	45	0	4	2	4	1	6	4	3	2	0	2	4	1	1	0	5	2	4	1.66667	5.66667	4.33333	3.66667	1	1.33333	1	1959	46	3	.	6	.	.	4	0	0	0	1	0	0	1	0	1	1	1	1
261	269	3	26	90	3	0	3	5	0	5	4	4	2	2	2.66667	3	0	1	1.41667	0.2	1.28333	4.35	0	4.2	4.3	4.36667	1.36667	1.96667	1	1970	35	4	.	3	.	2	1	1	0	0	0	0	0	0	1	1	2	1	1
262	270	3	26	70	1	4	1	4	0	5	5	3	1	4	3.33333	4	1	1	1.65591	4.45699	1.19892	3.95699	0	4.20968	3.72581	3.72581	0.612903	2.54301	1	1975	30	3	.	3	.	1	1	1	0	0	0	0	0	0	1	1	2	1	1
263	271	4	32	120	1	4	2	5	0	4	5	4	1	2	3.66667	4	1	0	1.14286	4.85714	1.42857	5.42857	0	4.39286	4.32143	3.57143	0.285714	1.92857	1	1965	40	10	.	6	.	1	1	1	0	0	0	0	0	0	1	0	0	0	0
264	272	3	33	120	1	6	0	6	0	5	5	5	1	2	5	5	1	1	1.57576	5.30303	1.62121	5.30303	0	5.5303	5.15152	4.39394	0.181818	1.66667	1	1964	41	5	.	6	.	1	1	1	0	0	0	0	0	0	1	1	4	1	1
265	273	4	31	130	1	5	0	5	0	5	6	5	0	0	5.33333	4	1	0	1.84404	5.31193	0.56422	4.55505	0.201835	4.1789	5.16514	5.25229	0.0366972	0.899083	1	1954	51	9	.	3	.	1	1	1	0	0	0	0	0	0	1	1	0	0	0
266	274	3	22	151	1	5	1	6	1	6	5	5	2	3	4	3	1	1	1.50746	4.22886	2.07463	3.89552	1.23881	4.42289	4.17413	3.49254	1.05473	2.57711	1	1958	47	5	.	3	.	1	1	1	0	0	0	0	0	0	1	1	1	1	1
267	275	2	9	-65	2	4	1	5	1	3	4	6	1	2	4	5	1	0	1.48	3.44	1.48	4.44	0.76	3.16	2.6	3.4	0.48	1.8	1	1984	21	2	.	3	.	2	3	0	0	1	0	0	0	1	0	0	0	0	0
268	276	2	18	-105	3	5	3	5	3	5	5	3	3	6	1.33333	3	0	1	1.36154	4.89231	2.29231	5.19231	2.68462	5.13077	5.46154	4.92308	2.21538	3.69231	1	1985	20	3	.	2	.	2	6	0	0	0	0	0	1	0	0	1	1	1	1
269	277	3	20	50	4	4	0	4	0	3	5	5	0	3	4.66667	4	1	0	2.9	2.7	0.6	4.8	0	5.4	3.9	4.4	1.3	2.9	1	1963	42	1	.	4	.	2	2	0	1	0	0	0	0	0	1	0	0	0	0
270	278	4	19	70	4	4	4	5	0	6	5	2	0	3	2.66667	3	1	1	1.49231	3.41538	2.32821	3.91795	0.25641	4.85641	3.1641	3.91795	1.35385	1.98462	1	1970	35	5	.	3	.	1	4	0	0	0	1	0	0	1	0	1	1	1	1
271	279	3	29	78	0	5	0	6	0	4	6	6	0	0	6	3	0	0	1.35385	5.06154	0.861538	4.47692	0.184615	3.89231	4.87692	5.38462	0	0.0923077	1	1961	44	8	.	4	.	1	1	1	0	0	0	0	0	0	1	1	3	1	1
272	280	3	29	20	0	3	1	5	0	1	5	4	0	4	4.33333	4	1	1	2.52632	3.75789	1.45263	4.49474	0	3.75789	3.97895	4.6	0	2.24211	1	1956	49	8	.	6	.	1	1	1	0	0	0	0	0	0	1	1	2	1	1
273	281	2	13	20	3	6	5	6	2	6	6	6	5	3	2	3	1	1	1.64748	5.46763	1.51799	4.61871	0.748201	5.66187	4.78417	4.99281	0.877698	0.489209	1	1969	36	8	.	3	.	1	1	1	0	0	0	0	0	0	1	1	2	1	1
274	282	2	20	70	4	6	3	6	2	6	6	6	2	4	3.66667	4	1	0	3.96	5.72	2.3	5.68	1.72	5.6	5.36	5.2	2.4	3.92	1	1976	29	3	.	2	.	2	1	1	0	0	0	0	0	0	1	0	2	1	1
275	283	3	30	70	1	5	1	5	0	5	5	4	1	2	4	4	1	1	2.1194	4.76119	0.820895	4.77612	0	3.95522	4.68657	3.61194	0.746269	1.67164	1	1976	29	6	.	4	.	1	1	1	0	0	0	0	0	0	1	0	0	0	0
276	284	1	5	-90	5	5	3	1	5	5	1	2	5	6	-3	2	0	1	4.07643	4.75796	3.47771	1.75796	3.1465	5.49682	1.33758	2.03185	2.95541	4.72611	1	1957	48	0	.	3	.	1	3	0	0	1	0	0	0	1	0	0	0	1	0
277	285	2	14	20	2	5	3	5	1	6	6	3	2	2	2.66667	3	1	1	1.20052	4.1901	2.22526	3.91406	1.40104	4.29167	3.85807	2.5026	0.654948	1.50911	1	1986	19	2	.	2	.	2	2	0	1	0	0	0	0	0	1	0	0	0	0
278	286	3	24	85	2	5	2	4	0	5	5	4	2	0	3	3	0	1	0.248848	4.98157	0.428571	4.18433	0	4.15207	2.91244	4.6129	0.442396	0.0645161	1	1952	53	6	.	4	.	1	1	1	0	0	0	0	0	0	1	1	2	1	1
279	287	4	28	100	1	4	1	5	0	4	4	5	0	1	4.33333	3	0	0	1.3625	3.85	0.4875	4.55	0	3.75	3.7375	4.2375	0	0.96875	1	1959	46	10	.	4	.	1	1	1	0	0	0	0	0	0	1	1	1	1	1
280	288	4	30	168	0	4	1	4	0	4	4	4	1	2	3.33333	3	1	1	0.484848	4	0.212121	3.98485	0	3.72727	2.60606	2.83333	0.272727	1.54545	1	1958	47	5	.	3	.	1	1	1	0	0	0	0	0	0	1	1	2	1	1
281	289	3	27	150	1	1	3	6	0	2	5	4	1	1	3.66667	3	0	0	2.82632	0.110526	1.02632	3.38947	0	2.65263	3.55789	3.63158	0.478947	0.521053	1	1985	20	0	.	2	.	3	2	0	1	0	0	0	0	0	1	1	0	0	0
282	290	3	25	110	0	6	0	6	0	6	6	6	0	3	6	3	0	0	0.166667	3.5	0.166667	5.83333	0	5.83333	5.83333	6	0.222222	3	1	1961	44	1	.	2	.	2	3	0	0	1	0	0	0	1	0	1	2	1	1
283	291	3	25	20	2	4	2	5	2	2	5	4	2	5	2.66667	4	1	0	2.00568	2.74432	0.818182	2.41477	0.380682	1.91477	2.67045	4.03409	0.5	4.86932	1	1977	28	6	.	5	.	1	2	0	1	0	0	0	0	0	1	0	0	0	0
284	292	4	23	197	0	6	1	6	0	6	6	6	0	0	5.66667	3	1	0	0.239437	6	0.239437	6	0	5.91549	6	5.59155	0	0	1	1960	45	10	.	4	.	1	1	1	0	0	0	0	0	0	1	1	5	1	1
285	293	4	32	124	1	6	1	6	0	6	6	4	0	0	5	3	1	0	0.692308	5.67692	0.261538	5.73846	0	5.63077	4.16923	4.95385	0.153846	0.461538	1	1949	56	10	.	6	.	1	1	1	0	0	0	0	0	0	1	1	0	1	0
286	294	3	25	0	6	0	6	2	6	2	2	2	6	6	-4	2	0	1	3.07317	0.146341	3.80488	3.02439	3.07317	3.2439	2	2.65854	2.63415	4.09756	1	1981	24	0	.	2	.	2	2	0	1	0	0	0	0	0	1	1	3	1	1
287	295	3	20	90	1	5	1	5	0	4	4	4	0	3	4	3	0	0	0.125413	4.59296	0.976898	4.92519	0	4.32233	3.58086	4.28053	0.165017	3.09901	1	1976	29	5	.	6	.	1	6	0	0	0	0	0	1	0	0	0	0	0	0
288	296	2	25	-145	6	1	6	4	6	1	0	0	6	6	-4.66667	3	1	1	4.30769	0.826923	4.5641	2.24359	3.89103	0.50641	0.397436	1.12821	4.87179	5.76923	1	1982	23	1	.	2	.	2	6	0	0	0	0	0	1	0	0	1	2	1	1
289	297	3	29	165	4	6	3	5	1	5	5	5	2	2	3	5	1	0	2.73158	4.85263	2.33684	4.14211	0.236842	5	4.63158	3.86842	0.915789	4.12632	1	1949	56	10	.	6	.	1	1	1	0	0	0	0	0	0	1	1	1	1	1
290	298	4	28	75	2	5	2	5	0	5	6	6	0	4	5	4	1	0	1.08333	5.79167	1.26042	5.66667	0	5.625	6	5.60417	0.4375	3.9375	1	1956	49	7	.	2	.	1	1	1	0	0	0	0	0	0	1	1	3	1	1
291	299	2	21	110	0	4	0	6	0	5	5	5	0	0	5.33333	4	1	0	0.0701754	5.03509	0.140351	5.87719	0	5.47368	5.05263	5.54386	0.105263	0.105263	1	1972	33	0	.	1	.	3	6	0	0	0	0	0	1	0	0	1	4	1	1
292	301	3	28	170	1	6	1	6	1	6	6	6	1	1	5	4	1	1	0.5	5.28283	0.873737	4.85859	0.712121	4.47475	4.02525	3.28283	0.863636	0.560606	1	1958	47	5	.	6	.	1	4	0	0	0	1	0	0	1	0	1	3	1	1
293	302	3	16	50	4	6	3	6	1	4	6	4	2	4	3.33333	5	1	1	2.99306	3.54167	2.1875	4.3125	0.125	4.25694	5.09028	4.04167	0.833333	1.50694	1	1984	21	0	.	3	.	2	6	0	0	0	0	0	1	0	0	1	2	0	0
294	303	3	25	10	0	6	3	6	0	6	6	6	2	4	4.33333	3	0	0	2.50704	5.59155	0.732394	4.95775	0	4.59859	5.26761	5.66197	0.112676	4.38028	1	1975	30	1	.	1	.	2	2	0	1	0	0	0	0	0	1	1	2	1	1
295	304	3	26	200	5	6	5	6	0	6	6	5	0	6	4	3	1	1	4.71429	4.14286	3.19048	4.38095	1.61905	4.14286	4.42857	2.42857	2.47619	4.90476	1	1982	23	5	.	4	.	3	6	0	0	0	0	0	1	0	0	0	0	0	0
296	305	3	22	20	1	5	1	5	1	5	5	5	1	1	4	3	1	0	0.921569	5.07843	1	5	1	5	4.92157	4.84314	1	1.07843	1	1958	47	0	.	2	.	2	6	0	0	0	0	0	1	0	0	0	0	0	0
297	306	4	34	125	2	6	1	6	0	6	6	6	1	1	5.33333	3	1	1	1.13021	5.9375	0.864583	5.84375	0.03125	6	5.875	4.10938	0.15625	0.828125	1	1956	49	8	.	3	.	1	1	1	0	0	0	0	0	0	1	1	4	1	1
298	307	2	11	-30	0	5	2	3	4	6	6	5	1	2	2.33333	4	1	1	1.43333	5.36667	1.1	4.16667	2.73333	4.9	4.8	4.4	0	2.7	1	1952	53	10	.	6	.	1	3	0	0	1	0	0	0	1	0	1	2	1	1
299	308	2	27	135	1	6	0	6	0	6	6	6	0	3	6	5	1	1	2.69072	5.86598	0.164948	6	0	5.74227	5.82474	5.92783	0	1.56701	1	1955	50	2	.	2	.	2	4	0	0	0	1	0	0	1	0	1	2	1	1
300	309	2	8	-20	3	3	4	3	2	4	4	3	2	6	0.666667	2	1	1	2.84211	3.97368	3.36842	3.02632	2.94737	3.31579	3.63158	3.5	2.15789	4.92105	1	1953	52	1	.	3	.	1	1	1	0	0	0	0	0	0	1	1	0	1	0
301	310	2	17	-10	4	4	2	5	2	5	5	5	1	4	3.33333	3	0	1	2.61818	4.18636	2.39091	5.27273	0.281818	5.76818	5.45	5.49091	0.281818	3.95455	1	1972	33	.	.	2	.	3	6	0	0	0	0	0	1	0	0	1	0	0	0
302	311	3	27	70	1	5	3	5	2	5	5	3	3	4	1.66667	3	1	1	1.69643	5.26786	1.98214	3.79464	2.01786	5.01339	3.1875	3.85268	2.52679	3.16071	1	1957	48	9	.	4	.	1	1	1	0	0	0	0	0	0	1	1	3	1	1
303	312	3	23	40	4	4	3	6	2	4	5	5	2	1	3	3	1	0	2.25	4.6875	1.96875	4.625	0.09375	4.65625	4.3125	4.75	0.8125	1.1875	1	1975	30	7	.	6	.	1	1	1	0	0	0	0	0	0	1	1	2	0	0
304	313	4	31	85	2	4	1	4	0	6	4	3	1	0	3	3	0	0	1.64615	3.16923	0.707692	2.96923	0	3.72308	2.76923	1.96923	0.184615	0.676923	1	1961	44	9	.	4	.	1	1	1	0	0	0	0	0	0	1	1	2	1	1
305	314	2	23	10	0	3	4	3	3	5	3	3	3	4	-0.333333	3	1	1	0.783333	1.75	2.13333	3	1.11667	3.56667	3.38333	2.66667	1.2	2.2	1	1959	46	7	.	4	.	1	1	1	0	0	0	0	0	0	1	1	1	1	1
306	315	3	29	.	0	5	0	5	0	5	5	5	0	0	5	3	1	0	0.939394	4.9697	0.848485	4.81818	0	4.66667	4.06061	4.09091	0	0.848485	1	1946	59	3	.	5	.	1	1	1	0	0	0	0	0	0	1	0	0	0	0
307	316	2	12	60	3	5	4	3	0	3	4	2	4	6	0.333333	1	0	1	2.66667	3.57576	2.70707	3.27273	0.212121	2.57576	3.09091	3.19697	2.54545	4.82828	1	1970	35	5	.	6	.	1	1	1	0	0	0	0	0	0	1	1	1	1	1
308	317	3	17	20	1	5	1	4	0	4	4	4	1	3	3.33333	3	0	1	0.428571	5.3381	1.4619	3.50476	0.342857	4.72857	3.44286	3.9	0.114286	2.06667	1	1952	53	9	.	3	.	1	1	1	0	0	0	0	0	0	1	0	0	1	0
309	318	4	31	80	1	5	4	4	1	5	4	4	1	6	2	1	0	1	2.45	4.375	3.4625	3.9625	2.10625	3.89375	3.36875	4.18125	1.7	5.8125	1	1959	46	6	.	4	.	1	1	1	0	0	0	0	0	0	1	1	5	1	1
310	319	3	28	115	1	5	1	5	0	5	5	5	1	1	4.33333	2	1	1	1.71698	4.75472	2.20755	4.92453	0.226415	4.77358	4.28302	4.32075	0.490566	0.830189	1	1983	22	0	.	3	.	2	6	0	0	0	0	0	1	0	0	0	0	0	0
311	320	3	28	80	4	4	4	3	4	3	3	2	4	0	-1.33333	1	0	1	3.04211	3.82105	1.70526	3.36842	0.536842	3.55789	3.16842	2.90526	0.884211	1.50526	1	1970	35	10	.	6	.	1	2	0	1	0	0	0	0	0	1	0	0	0	0
312	321	3	29	90	2	4	2	4	0	4	4	3	0	1	3	2	0	1	1.83333	3.13979	1.65054	2.99462	0	2.41398	3.12366	2.73118	0.322581	3.66129	1	1976	29	8	.	4	.	2	1	1	0	0	0	0	0	0	1	0	0	0	0
313	322	3	28	100	1	4	2	5	1	5	5	4	1	3	3.33333	4	1	1	1.43284	4.26866	2.02985	4.58209	1	4.64179	4.31343	4.14925	0.19403	2.9403	1	1946	59	10	.	4	.	1	1	1	0	0	0	0	0	0	1	1	1	1	1
314	323	3	20	120	1	5	1	5	0	5	5	4	1	0	4	3	0	0	1.13846	4.72308	0.984615	4.58462	0	4.6	4.64615	4.2	0.246154	0	1	1964	41	7	.	2	.	1	1	1	0	0	0	0	0	0	1	1	3	1	1
315	324	3	29	157	0	5	0	5	0	4	5	4	0	2	4.66667	4	1	0	0	4.87879	0	5.06061	0	4.48485	4.39394	4.19697	0	0.590909	1	1948	57	10	.	3	.	1	1	1	0	0	0	0	0	0	1	1	0	1	0
316	325	3	30	170	1	5	2	5	1	5	5	5	1	1	3.66667	3	0	0	1.05	4.83333	2.05	4.76667	1	4.48333	4.23333	4.31667	1	1.8	1	1949	56	7	.	3	.	1	4	0	0	0	1	0	0	1	0	0	0	1	0
317	326	4	27	135	1	5	1	5	0	4	5	5	0	2	4.66667	3	1	0	1.06597	3.87153	0.798611	4.57639	0	2.89236	4.22917	5.15278	0.229167	3.37847	1	1964	41	5	.	5	.	1	4	0	0	0	1	0	0	1	0	1	1	1	1
318	327	3	31	155	1	6	1	5	0	5	5	5	0	2	4.66667	3	0	1	1.38021	5.97396	1.25521	5.32292	0	4.59896	5.02083	5.35938	0.5625	1.60417	1	1967	38	8	.	4	.	1	1	1	0	0	0	0	0	0	1	1	1	1	1
319	328	3	30	110	1	5	1	5	0	5	5	5	0	3	4.66667	3	1	0	1.07018	5.31579	0.473684	5.07018	0.333333	5.24561	4.98246	4.77193	0.140351	3.77193	1	1948	57	9	.	3	.	.	1	1	0	0	0	0	0	0	1	0	0	1	0
320	329	4	29	155	4	6	1	5	0	5	6	4	1	2	4.33333	5	1	1	2.4	4.9	0.566667	4.46667	0.0666667	4.33333	4.26667	2.71667	0.5	0.933333	1	1957	48	4	.	3	.	1	4	0	0	0	1	0	0	1	0	1	1	1	1
321	330	4	29	.	0	5	0	5	0	4	5	4	1	4	4.33333	3	1	1	0.0434783	5	0.152174	5	0	4.58696	4.82609	5	0.217391	3.91304	1	1947	58	9	.	2	.	1	1	1	0	0	0	0	0	0	1	1	0	1	0
322	331	4	26	160	0	6	5	6	0	6	6	6	0	6	4.33333	3	0	0	1.18129	5.77193	2.66082	5.63743	1.69591	5.62573	5.62573	5.51462	1.19883	4.91228	1	1960	45	3	.	4	.	2	1	1	0	0	0	0	0	0	1	1	2	1	1
323	332	3	26	105	2	4	2	6	0	4	5	5	1	1	4.33333	2	0	1	0.774194	3.77419	0.903226	4.22581	0.0322581	4.1129	2.46774	4.20968	0.564516	0.903226	1	1961	44	5	.	4	.	1	4	0	0	0	1	0	0	1	0	0	1	1	1
324	333	3	26	70	4	4	5	3	3	4	3	2	5	6	-1.66667	3	0	1	3.04203	4.12708	4.19844	2.2522	0.73216	3.73607	2.31574	1.59629	3.46432	4.71847	1	1967	38	3	.	5	.	2	1	1	0	0	0	0	0	0	1	1	4	1	1
325	334	3	30	117	3	6	2	5	1	6	5	5	0	1	4	4	1	1	0.957747	5.69014	1.40845	5.01408	1.49296	5.43662	4.28169	4.88732	0	1.33803	1	1950	55	4	.	6	.	1	6	0	0	0	0	0	1	0	0	0	0	0	0
326	335	4	25	180	0	5	0	5	0	5	5	5	0	0	5	3	1	0	0	4.75	0	4.9375	0	4.8125	4.09375	4.78125	0	0.375	1	1944	61	5	.	4	.	1	4	0	0	0	1	0	0	1	0	0	0	0	0
327	336	3	23	50	4	5	4	5	2	6	5	3	1	3	2	3	1	1	3.32394	3.92958	3.66197	3.8169	1.32394	5.11268	3.49296	3.09859	1.88732	4.11268	1	1982	23	4	.	3	.	2	2	0	1	0	0	0	0	0	1	0	0	0	0
328	337	3	25	80	0	6	1	6	0	5	5	4	1	0	4.33333	4	1	0	0.571429	5.2381	0.857143	5.44444	0.031746	5.11111	5.03175	4.57143	0.603175	0.333333	1	1952	53	3	.	4	.	1	2	0	1	0	0	0	0	0	1	0	0	0	0
329	338	3	29	75	2	2	5	5	1	6	5	2	1	1	1.66667	2	0	1	2.13636	3.5	3.91919	3.78283	0.939394	3.86364	3.72222	2.36869	0.924242	1.60101	1	1970	35	3	.	5	.	1	1	1	0	0	0	0	0	0	1	1	2	1	1
330	339	3	32	20	1	5	2	5	0	5	3	3	1	1	2.66667	4	1	1	1.67164	4.65672	1.70149	4.46269	0	4.25373	3.77612	3.97015	0.149254	0.656716	1	1947	58	8	.	5	.	1	1	1	0	0	0	0	0	0	1	1	0	1	0
331	340	4	26	70	4	5	4	5	0	5	4	4	0	5	3	4	0	0	1.6875	4.3125	1.21875	3.875	0	4.40625	3.5	4.375	0	3.6875	1	1944	61	5	.	4	.	1	4	0	0	0	1	0	0	1	0	1	0	1	0
332	341	3	23	0	1	4	2	4	1	3	4	4	3	6	2	3	1	0	2.36063	4.52026	1.68486	3.45575	1.75931	2.63854	3.42184	4.17452	1.88337	4.58643	1	1983	22	10	.	3	.	3	6	0	0	0	0	0	1	0	0	0	0	0	0
333	342	3	19	60	3	3	2	3	3	3	3	3	2	3	0.666667	3	0	1	3.17576	3.55758	2.43636	3.48485	1.81818	3.22424	3.19394	3.18788	2.58788	3.23636	1	1966	39	3	.	3	.	2	1	1	0	0	0	0	0	0	1	1	1	1	1
334	343	2	13	70	1	6	1	2	0	5	3	2	0	3	2	3	0	0	1.54839	5.33641	1.68203	2.45622	0	5.52535	2.40553	2.86636	0.165899	4.77419	1	1962	43	1	.	2	.	1	5	0	0	0	0	1	0	1	0	1	1	1	1
335	344	2	13	15	3	4	2	1	1	5	3	3	3	4	0.333333	3	0	1	3.61538	3.61058	2.01923	2.62981	0.639423	3.59135	1.87981	2.37981	1.41346	3.50481	1	1959	46	2	.	3	.	1	4	0	0	0	1	0	0	1	0	1	1	1	1
336	345	3	30	70	3	6	1	5	0	5	5	4	1	4	4	5	1	1	0.681818	5.77273	0.727273	5.5	0	5.18182	5.04545	5.0303	0.106061	4.30303	1	1948	57	5	.	5	.	1	1	1	0	0	0	0	0	0	1	1	0	1	0
337	346	3	21	50	1	4	4	3	3	3	4	2	0	6	0.666667	2	1	1	0.194872	1.10769	0.261538	2.74872	0.758974	3.07179	1	4.71795	0.123077	4.32821	1	1966	39	6	.	4	.	2	4	0	0	0	1	0	0	1	0	0	0	0	0
338	347	2	10	-55	5	1	4	2	5	2	3	1	3	6	-2	3	0	0	1.76786	1.33929	2.44643	2.08929	3.23214	2.44643	3.21429	1.73214	1.91071	4.53571	1	1956	49	4	.	3	.	1	1	1	0	0	0	0	0	0	1	0	0	1	0
339	348	3	16	100	2	6	0	6	0	6	6	5	0	6	5.66667	3	0	0	0.444444	6	0	6	0	6	6	5.33333	0	6	1	1968	37	2	.	3	.	2	3	0	0	1	0	0	0	1	0	0	0	1	0
340	349	3	19	80	4	4	2	4	3	4	4	2	2	6	1	3	0	1	4.21978	3.50549	2.87912	2.64835	2.05494	3.38462	3.30769	2.21978	2.08791	5.30769	1	1980	25	1	.	1	.	2	6	0	0	0	0	0	1	0	0	1	3	1	1
341	350	2	14	-20	5	6	5	3	2	5	3	2	6	6	-1.66667	2	1	1	2.5493	4.48826	1.57746	2.60563	1.61502	3.44131	2.84507	3.16432	2.14554	3.58685	1	1956	49	5	.	4	.	1	1	1	0	0	0	0	0	0	1	1	2	1	1
342	351	4	23	145	0	6	0	5	0	5	5	5	0	0	5	3	1	1	0.378947	5.11579	0.378947	5.49474	0	4.83158	3.09474	5.65263	0	1.55789	1	1952	53	6	.	3	.	1	4	0	0	0	1	0	0	1	0	1	1	1	1
343	352	2	15	65	3	5	4	3	4	3	4	3	5	3	-1	3	1	1	2.01471	5.61765	2.53922	4.05392	3.54412	3.7451	4.55882	4.2451	2.83333	3.78431	1	1966	39	5	.	6	.	2	1	1	0	0	0	0	0	0	1	0	0	0	0
344	353	3	28	160	4	5	3	5	0	5	5	5	0	0	4	3	0	0	1.76263	4.80808	2.30808	4.90404	0	5.0101	4.58586	4.43434	0.212121	0	1	1969	36	6	.	2	.	2	1	1	0	0	0	0	0	0	1	1	2	1	1
345	354	4	33	100	1	6	1	6	1	6	6	6	0	0	5.33333	3	0	0	0.146341	5.70732	0.585366	5.70732	0	6	5.70732	5.26829	0.585366	0.292683	1	1971	34	4	.	3	.	1	1	1	0	0	0	0	0	0	1	1	7	1	1
346	355	4	29	75	0	5	0	5	0	5	5	4	0	4	4.66667	3	0	0	3.11667	4.31111	0.466667	2.58333	0	4.36111	2.36667	3.93333	0	4.21667	1	1954	51	2	.	2	.	1	1	1	0	0	0	0	0	0	1	0	0	1	0
347	356	3	24	162	2	4	1	5	0	4	5	4	1	4	4	4	1	1	1.15353	2.77178	1.12863	2.93776	0.00414938	3.26141	2.07884	3.39834	0.80083	3.73444	1	1949	56	9	.	4	.	1	1	1	0	0	0	0	0	0	1	0	0	0	0
348	357	3	13	0	4	4	3	3	3	4	3	4	3	3	0.333333	3	0	1	3.03529	3.88235	2.97647	3.17647	3	3.77647	3.18824	3.10588	3.01176	3.41176	1	1957	48	10	.	4	.	1	1	1	0	0	0	0	0	0	1	1	1	1	1
349	358	3	24	160	0	4	0	5	0	4	5	5	0	0	5	3	0	0	0	4.18378	0	5.4973	0	4.64865	4.65946	4.83243	0	0	1	1950	55	4	.	3	.	1	1	1	0	0	0	0	0	0	1	0	0	1	0
350	359	3	16	-10	4	3	3	3	2	3	4	3	3	2	0.666667	2	1	1	3.14428	3.24378	3.09453	3.46269	1.60697	2.57711	2.95025	2.44776	2.25871	1.85075	1	1983	22	3	.	3	.	2	1	1	0	0	0	0	0	0	1	0	0	0	0
351	360	3	25	106	0	4	0	4	0	4	4	4	0	4	4	2	0	1	1.22235	4.62747	0	3.89523	0	4.27939	2.99884	4.69849	0.139697	4.38417	1	1958	47	4	.	2	.	1	1	1	0	0	0	0	0	0	1	0	1	1	1
352	361	3	29	110	0	6	0	6	0	6	5	6	0	0	5.66667	3	1	0	1.19444	5.38426	0.231481	5.46296	0.0462963	5.625	3.77778	5.31018	0	0	1	1950	55	6	.	2	.	1	1	1	0	0	0	0	0	0	1	1	1	1	1
353	362	3	23	120	3	5	2	6	2	5	6	4	1	2	3.66667	4	0	0	0.76	5.6	0.16	6	0.08	5.28	5.56	5.88	0.16	2.32	1	1969	36	1	.	3	.	3	2	0	1	0	0	0	0	0	1	0	0	0	0
354	363	3	24	100	0	5	1	5	0	5	5	5	0	2	4.66667	3	0	0	1.81546	5.39691	0.853608	5.03402	0	5.15052	5.0567	4.52371	0	1.84845	1	1948	57	7	.	6	.	1	6	0	0	0	0	0	1	0	0	1	1	1	1
355	364	3	24	85	1	5	1	4	0	4	4	5	0	3	4	3	0	0	1.94828	4.71552	0.913793	3.90517	0	3.78448	3.23276	4.23276	0	3.26724	1	1948	57	7	.	5	.	1	4	0	0	0	1	0	0	1	0	0	0	0	0
356	365	3	28	40	2	4	1	2	1	3	4	4	1	0	2.33333	3	0	0	2.42857	4.71429	1.92857	4.53571	1.5	3.67857	4.25	4.53571	1.82143	1.89286	1	1983	22	7	.	3	.	1	1	1	0	0	0	0	0	0	1	1	2	1	1
357	366	3	29	140	0	5	1	5	0	5	6	4	1	1	4.33333	4	1	0	0.142857	5.22857	0.628571	5.25714	0.0571429	5.48571	5.31429	5.14286	0.228571	0.742857	1	1960	45	4	.	3	.	1	5	0	0	0	0	1	0	1	0	1	3	1	1
358	367	3	25	.	0	2	5	4	5	3	4	2	0	1	0	1	1	1	0.855615	1.09091	1.72193	3.1016	1.52941	3.14439	3.27273	1.43316	0.374332	1.47594	1	1959	46	4	.	4	.	2	4	0	0	0	1	0	0	1	0	1	1	1	1
359	368	3	24	140	3	5	4	5	1	5	4	4	1	4	2.33333	3	0	0	2.56306	4.37838	2.83333	4.13514	1.35135	4.26126	3.86486	3.25225	1.20721	3.22523	1	1960	45	7	.	6	.	1	1	1	0	0	0	0	0	0	1	1	2	1	1
360	369	2	15	20	3	5	3	5	2	5	5	4	1	3	2.66667	3	0	0	2.66337	5	2.66337	4.55446	1.83168	4.49505	5.14851	3.81188	1.38614	2.64356	1	1958	47	6	.	2	.	1	1	1	0	0	0	0	0	0	1	1	2	1	1
361	370	3	27	187	2	6	3	6	0	5	6	3	3	2	3	2	0	1	1.95652	5.68116	1.97101	4.23188	0.115942	4.01449	4.76812	3.88406	1.44928	2.97101	1	1976	29	2	.	4	.	1	6	0	0	0	0	0	1	0	0	0	0	0	0
362	371	3	31	92	1	5	2	5	0	4	5	4	1	1	3.66667	3	0	1	1.64894	4.66489	2.92553	3.37234	0.659574	4.46809	3.90426	3.1383	1.62766	1.6383	1	1961	44	10	.	6	.	1	1	1	0	0	0	0	0	0	1	1	4	1	1
363	372	3	27	105	2	5	4	3	0	5	5	4	1	1	2.33333	1	0	1	2.37313	3.53234	2.38806	3.05473	0	3.89552	2.8806	2.78109	0.179104	0.835821	1	1949	56	5	.	3	.	1	1	1	0	0	0	0	0	0	1	1	1	1	1
364	373	3	26	80	1	3	3	3	2	2	3	2	2	1	0.333333	3	1	0	2.16754	3.79581	3.44503	2.7801	1.50785	2.35602	2.92147	2.13089	1.19372	1	1	1979	26	8	.	4	.	1	2	0	1	0	0	0	0	0	1	0	0	0	0
365	374	3	27	105	3	4	3	3	1	3	3	4	2	5	1.33333	2	0	1	2.83333	4.375	2.45833	3.54167	0.263889	3.47222	3.47222	3.55556	1.31944	3.11111	1	1956	49	10	.	5	.	1	1	1	0	0	0	0	0	0	1	0	2	1	1
366	375	3	19	60	0	0	0	3	0	3	3	4	0	1	3.33333	2	0	0	0	0	0	2.13793	0	1.89655	1.86207	3.2931	0	0.37931	1	1961	44	6	.	4	.	1	6	0	0	0	0	0	1	0	0	0	0	0	0
367	376	2	16	30	3	3	4	4	3	4	4	3	3	3	0.333333	3	0	1	2.72917	3.47917	2.90625	2.91667	1.84375	3.14583	3.4375	3.6875	1.71875	2.78125	1	1956	49	5	.	2	.	1	1	1	0	0	0	0	0	0	1	1	3	1	1
368	377	2	10	125	1	5	1	5	0	5	5	5	0	2	4.66667	3	0	0	0.513514	5.63514	0.851351	5.24324	0	5.02703	4.75676	5.06757	0	1.40541	1	1951	54	5	.	3	.	1	1	1	0	0	0	0	0	0	1	1	1	1	1
369	378	3	28	60	2	5	0	5	0	5	5	5	0	0	5	5	0	0	1.5814	5.34884	1.90698	5.06977	0.651163	4.27907	5.34884	5.62791	0.372093	1.86047	1	1958	47	3	.	3	.	2	5	0	0	0	0	1	0	1	0	1	1	1	1
370	379	3	16	105	0	6	0	6	0	6	6	6	0	0	6	5	1	0	2.16981	6	1.93396	4.04245	0.575472	4.1934	5.26415	4.11321	0.575472	1.21698	1	1948	57	3	.	5	.	1	5	0	0	0	0	1	0	1	0	1	3	1	1
371	380	2	28	10	2	5	5	5	0	5	4	3	2	2	1.66667	2	0	0	4.45946	5.27568	3.4973	4.43243	0.0972973	4.35676	4.19459	4.01081	2.97838	2.55676	1	1955	50	5	.	3	.	1	1	1	0	0	0	0	0	0	1	0	1	1	1
372	381	3	21	100	2	4	2	5	0	4	4	5	1	2	3.66667	3	1	0	2.00585	4.22807	1.03509	5.18129	0.0350877	4.33333	4.18713	4.07602	0.549708	1.62573	1	1974	31	7	.	3	.	1	2	0	1	0	0	0	0	0	1	1	2	1	1
373	382	2	13	15	0	3	0	3	0	4	6	2	2	5	3	3	1	0	0.989989	3.25473	0.79644	3.02558	0.163515	4.10011	3.04783	1.14572	0.389321	2.55395	1	1944	61	0	.	3	.	2	5	0	0	0	0	1	0	1	0	1	0	1	0
374	383	4	30	75	3	5	4	4	1	5	4	3	3	3	1	2	1	1	1.71503	4.88083	3.1658	3.59585	0.227979	4.73575	3.87565	3.74093	1.64249	1.72021	1	1976	29	10	.	4	.	1	1	1	0	0	0	0	0	0	1	1	2	1	1
375	384	3	22	100	1	5	1	4	0	5	3	4	1	2	3	3	1	1	2	3.42373	0.474576	2.76271	0	3.57627	2.59322	3.47458	0	2.45763	1	1956	49	2	.	3	.	2	3	0	0	1	0	0	0	1	0	1	3	1	1
376	385	3	30	110	2	6	2	5	4	5	4	4	1	1	2	2	0	1	2.1194	5.74627	2.23881	5.1194	0.820895	5.43284	4.14925	4.62687	0.970149	1.79104	1	1974	31	5	.	6	.	1	1	1	0	0	0	0	0	0	1	1	1	1	1
377	386	2	26	20	2	5	1	6	1	5	6	5	1	3	4.66667	4	1	0	1.41176	5.08824	0.882353	5.02941	0.0882353	3.85294	5.05882	4	0.323529	2.11765	1	1978	27	1	.	3	.	2	6	0	0	0	0	0	1	0	0	0	0	0	0
378	387	3	28	130	1	6	1	6	0	5	6	5	0	4	5.33333	3	0	0	0.577465	5.30282	0.753521	5.54225	0	5.03521	5.03521	3.64085	0.211268	3.50704	1	1985	20	5	.	3	.	2	2	0	1	0	0	0	0	0	1	0	0	0	0
379	388	4	26	140	2	6	2	6	0	6	5	4	0	0	4.33333	4	1	0	2.13333	5.83333	1.96667	5	0.1	5.96667	3	4.96667	0.0666667	0	1	1946	59	8	.	4	.	1	1	1	0	0	0	0	0	0	1	1	0	1	0
380	389	3	31	60	3	5	3	5	0	6	5	3	2	3	2.66667	3	0	0	2.15152	5.51515	1.92424	4.78788	0.0606061	5.87879	5.51515	4.43939	1.18182	3.54545	1	1962	43	9	.	6	.	1	1	1	0	0	0	0	0	0	1	1	2	1	1
381	390	3	32	110	2	5	1	5	0	5	5	2	0	2	3.66667	3	1	1	2.44513	5.62629	1.00932	4.91718	0.0517598	5.48654	4.29607	4.52381	0.010352	1.13354	1	1949	56	8	.	3	.	1	1	1	0	0	0	0	0	0	1	0	0	1	0
382	391	2	17	60	4	5	3	5	1	5	5	4	3	2	2.33333	2	1	1	2.47423	2.87629	2.43299	4.17526	1.49485	5.09278	3.95876	4.20619	1.50515	1.6701	1	1948	57	10	.	5	.	1	1	1	0	0	0	0	0	0	1	1	1	1	1
383	392	3	34	178	0	6	1	5	0	4	5	3	0	0	4	3	1	0	0.807692	5.53846	0.365385	5.28846	0	4.70192	5.06731	2.67308	0.0576923	0.0576923	1	1960	45	10	.	6	.	2	2	0	1	0	0	0	0	0	1	0	0	0	0
384	393	4	32	65	2	5	3	5	0	5	5	2	4	0	1.66667	2	0	1	3.82353	5.14706	2.54412	4.25	0.0735294	4.70588	4.55882	2.42647	0	4.39706	1	1954	51	9	.	5	.	1	1	1	0	0	0	0	0	0	1	1	1	1	1
385	394	3	28	155	3	5	0	6	0	4	6	6	2	5	5.33333	3	1	1	2.00913	3.92237	0.191781	5.18721	0	4.6621	5.56164	5.21461	0.164384	2.52968	1	1966	39	6	.	3	.	1	1	1	0	0	0	0	0	0	1	1	1	1	1
386	395	3	29	142	0	6	1	6	0	6	6	6	0	3	5.66667	4	1	0	0.344086	5.86022	0.666667	5.54301	0.107527	4.98387	5.15591	5.46237	0.193548	3.44624	1	1957	48	1	.	3	.	2	1	1	0	0	0	0	0	0	1	1	1	1	1
387	396	2	17	-10	3	5	4	2	5	5	3	2	3	6	-1.66667	3	1	0	1.71795	3.92308	3.11538	1.76923	3.60256	3.4359	2.52564	2.30769	1.65385	4.91026	1	1948	57	8	.	3	.	1	1	1	0	0	0	0	0	0	1	0	0	1	0
388	397	4	35	145	0	5	2	4	0	4	4	4	0	3	3.33333	3	0	0	1.90476	4.38095	3.01587	4.65079	0	4.71429	4.71429	4.71429	0.650794	3.36508	1	1958	47	5	.	4	.	1	1	1	0	0	0	0	0	0	1	1	7	1	1
389	398	3	29	75	1	4	3	3	1	3	3	2	1	3	1	2	0	1	1.75527	3.667	2.38616	2.23069	1.07021	3.2337	1.98796	2.30893	1.37312	2.48144	1	1962	43	10	.	3	.	1	2	0	1	0	0	0	0	0	1	0	0	0	0
390	399	4	30	140	0	4	1	5	0	4	4	.	0	2	4.16667	2	1	1	1.97059	4.73529	0.161765	4.01471	0	4.17647	4.10294	3.77941	0	2.22059	1	1968	37	8	.	4	.	1	1	1	0	0	0	0	0	0	1	0	0	0	0
391	400	4	30	160	3	5	4	5	0	4	5	4	3	1	2.33333	2	1	1	1.82292	4.15625	2.25	4.36979	0.28125	3.19271	4.44792	3.91667	1.70312	0.15625	1	1964	41	8	.	4	.	1	1	1	0	0	0	0	0	0	1	1	2	1	1
392	401	3	29	110	1	3	1	3	0	4	4	3	1	3	2.66667	3	1	1	1.34286	3.51429	2.05714	3.51429	0.171429	3.31429	3.51429	2.77143	1.74286	2.62857	1	1956	49	1	.	5	.	1	2	0	1	0	0	0	0	0	1	0	0	0	0
393	402	3	26	97	1	5	1	4	0	4	5	4	1	0	3.66667	3	0	0	2.43966	4.59483	2.31034	4.53448	0	4.11207	4.37069	3.40517	1.00862	0.0258621	1	1969	36	5	.	6	.	1	1	1	0	0	0	0	0	0	1	1	2	1	1
394	403	4	30	45	2	4	3	5	2	3	6	3	2	3	2.33333	3	1	0	1.43333	4.14762	2.21905	4.04286	1.41429	2.91429	3.61429	3.48571	1.37619	3.77619	1	1975	30	4	.	4	.	1	1	1	0	0	0	0	0	0	1	1	2	0	0
395	404	3	31	100	2	4	4	4	0	4	4	2	3	3	1	4	1	1	3.39623	3.49057	4.11321	2.06132	0.207547	3.96226	2.08019	1.85377	2.0566	2.81604	1	.	.	10	.	6	.	1	1	1	0	0	0	0	0	0	1	1	2	1	1
396	405	3	30	.	0	5	0	5	0	5	5	5	0	1	5	4	1	0	0	3.88	0.08	5.56	0	5.36	5.32	5.32	0	0.24	1	1953	52	10	.	6	.	1	1	1	0	0	0	0	0	0	1	1	1	1	1
397	406	3	29	85	4	5	4	4	0	5	5	4	4	4	1.66667	4	0	0	3.1123	5.24599	1.99465	3.27273	0	4.90374	2.17112	3.32086	1.40107	1.60428	1	1971	34	4	.	4	.	1	1	1	0	0	0	0	0	0	1	0	0	0	0
398	407	3	25	60	2	5	1	5	0	4	4	5	1	2	4	4	0	1	1.47009	4.76923	1.63675	4.19231	0	4.18803	3.44444	3.94872	0.863248	1.71368	1	1951	54	10	.	5	.	1	1	1	0	0	0	0	0	0	1	0	0	1	0
399	408	2	10	70	3	4	3	2	4	4	4	3	2	1	0	3	0	1	3.71144	4.35821	2.33333	3.04478	3.29353	3.97015	3.75622	3.87065	2.10448	1.65672	1	1968	37	4	.	3	.	1	6	0	0	0	0	0	1	0	0	0	0	0	0
400	409	3	25	65	1	5	2	3	0	5	2	5	0	2	2.66667	2	1	0	0.671362	3.33333	0.873239	2.87324	0	3.40845	1.60563	4.61502	0.244131	1.41315	1	1979	26	7	.	3	.	2	2	0	1	0	0	0	0	0	1	1	1	1	1
401	410	1	5	-75	6	0	4	0	5	0	0	3	3	0	-3	3	0	0	3.17949	1.02137	0.615385	0.230769	2.33333	1.84615	2.94872	3.65385	0.320513	3.17949	1	.	.	2	.	2	.	2	4	0	0	0	1	0	0	1	0	1	4	1	1
402	411	4	33	140	3	6	2	5	0	4	6	4	2	3	3.66667	3	0	0	2.28786	5.32223	2.03222	5.4522	0.0966702	4.61332	5.5478	4.61225	1.0956	2.96992	1	1977	28	3	.	4	.	2	1	1	0	0	0	0	0	0	1	1	2	1	1
403	412	3	29	100	2	5	2	5	0	5	4	3	2	3	2.66667	2	1	1	3.01129	4.29887	1.6603	3.41616	0	4.29887	2.86012	3.40487	2.06429	3.23371	1	1960	45	9	.	6	.	1	1	1	0	0	0	0	0	0	1	1	2	1	1
404	413	3	20	50	4	3	4	4	2	3	4	2	3	5	0.333333	2	1	1	2.79793	3.17098	2.70466	2.80311	0.704663	3.27461	3.09326	2.73575	1.32124	4.97409	1	1975	30	4	.	3	.	2	1	1	0	0	0	0	0	0	1	1	2	0	0
405	414	3	19	75	3	3	4	3	3	4	2	2	4	4	-1.33333	2	1	1	1	4.8	3.2	3.6	2.61538	4.36923	3.58462	3.63077	3.36923	3.01538	1	1982	23	2	.	3	.	2	2	0	1	0	0	0	0	0	1	1	1	1	1
406	415	3	31	200	1	3	1	5	0	5	5	5	1	1	4.33333	3	1	0	1.32759	0.597701	0.603448	4.39655	0.114943	3.97126	3.98851	4.33333	0.482759	0.425287	1	1961	44	9	.	5	.	1	1	1	0	0	0	0	0	0	1	1	2	1	1
407	416	2	16	74	0	5	0	5	1	5	5	5	0	6	4.66667	3	0	0	0.304348	4.88889	0.52657	4.6715	0.995169	4.71498	4.89372	4.72464	0	5.11111	1	1953	52	4	.	4	.	1	1	1	0	0	0	0	0	0	1	1	1	1	1
408	417	2	14	147	3	4	5	6	0	4	4	2	1	6	2	3	0	0	3.69942	4.79191	2.75723	4.15607	0.277457	3.68786	4.14451	3.81503	1	5.21965	1	1978	27	4	.	4	.	1	1	1	0	0	0	0	0	0	1	1	1	1	1
409	418	4	35	183	1	5	.	5	1	5	5	5	1	0	4	3	1	1	0.0297619	4.7619	0.511905	5.30357	0.535714	5.10714	5.23214	5.23214	0.208333	0.107143	1	1962	43	9	.	4	.	1	1	1	0	0	0	0	0	0	1	1	4	1	1
410	419	4	32	155	1	6	2	6	0	6	6	5	0	0	5	4	1	0	0.488372	5.10465	1.94186	5.30233	0	4.90698	4.11628	3	0	0.0348837	1	1977	28	4	.	6	.	1	2	0	1	0	0	0	0	0	1	0	0	0	0
411	420	3	17	30	0	6	0	6	0	6	6	6	0	2	6	3	0	0	0.709677	6	0	5.22581	0	4.58065	5.83871	6	0	1.90323	1	1958	47	0	.	3	.	2	4	0	0	0	1	0	0	1	0	0	0	1	0
412	421	3	22	90	3	4	3	4	0	5	4	2	0	4	2.33333	2	1	1	3.4	3.7913	2.91739	3.56957	0.63913	4.66087	4.15652	1.77391	0	4.68261	1	1971	34	4	.	3	.	2	6	0	0	0	0	0	1	0	0	0	0	0	0
413	422	4	32	155	0	6	2	6	0	5	5	4	0	0	4.33333	3	1	0	0.637931	6	0.810345	5.72414	0.293103	5.24138	5.44828	4.77586	0.172414	1.24138	1	1969	36	10	.	6	.	1	1	1	0	0	0	0	0	0	1	1	1	1	1
414	423	3	12	-35	5	4	6	1	1	4	3	2	5	4	-2	1	0	1	2.52174	3.82609	3.16304	2.02174	0.282609	4.04348	2.28261	2.70652	2.02174	3.53261	1	1961	44	7	.	4	.	1	6	0	0	0	0	0	1	0	0	0	0	0	0
415	424	4	30	60	2	4	1	4	0	4	4	4	1	2	3.33333	3	0	0	2.95213	3.64362	1.06383	3.77128	0	3.21809	3.81915	2.93085	0	1.23404	1	1959	46	9	.	6	.	1	1	1	0	0	0	0	0	0	1	1	2	1	1
416	425	2	12	20	.	4	2	4	2	4	4	5	.	0	2.33333	3	0	0	1.25575	1.59154	0.717571	3.04048	0.776449	2.62558	2.52346	2.0322	0.932843	0.960442	1	.	.	4	.	5	.	1	4	0	0	0	1	0	0	1	0	0	2	1	1
417	426	2	11	50	1	5	1	3	2	5	4	4	1	2	2.33333	4	0	0	1.89231	4.83077	2.44615	4.36923	1.61538	5.06154	3.83077	4.41538	1.18462	2.61538	1	1960	45	6	.	6	.	1	1	1	0	0	0	0	0	0	1	0	0	0	0
418	427	3	27	20	3	4	2	4	2	3	3	3	4	3	0.666667	2	0	1	3.4375	3.53125	3.25	3.28125	1	2.28125	2.6875	2.375	1.4375	3.5625	1	1982	23	0	.	3	.	2	6	0	0	0	0	0	1	0	0	0	0	0	0
419	428	3	20	100	0	6	0	6	0	6	6	6	0	0	6	4	1	0	4.44828	5.74138	2.96552	6	0	5.25862	3.7069	6	0	0	1	1975	30	3	.	6	.	2	3	0	0	1	0	0	0	1	0	1	2	1	1
420	429	3	23	100	2	4	6	3	0	5	5	3	3	1	0.666667	1	0	1	1.54639	3.52577	2.28351	3.58763	1.12887	4.09278	4.34536	3.65979	2.14948	2.06701	1	1955	50	4	.	4	.	1	5	0	0	0	0	1	0	1	0	1	2	1	1
421	430	4	34	178	2	6	2	6	0	6	5	4	1	2	4	3	1	1	2.04839	5.59677	1.74194	5.22581	0	5.19355	4.85484	3.85484	0.435484	1	1	1967	38	10	.	4	.	1	1	1	0	0	0	0	0	0	1	1	4	1	1
422	431	3	18	-100	2	3	2	3	3	3	2	3	4	3	-0.333333	4	0	0	2.96429	2.35714	2.5	3.5	3.14286	3.46429	2.96429	3.21429	3.39286	3.42857	1	1974	31	0	.	1	.	2	4	0	0	0	1	0	0	1	0	0	2	1	1
423	432	2	12	90	1	4	4	5	0	4	5	2	0	5	2.66667	2	0	1	2.88525	3.93443	3.34426	4.2459	0	3.67213	4.37705	3.04918	0	5	1	1957	48	2	.	3	.	1	4	0	0	0	1	0	0	1	0	1	1	1	1
424	433	2	12	70	4	4	4	4	1	4	4	4	2	4	1.66667	4	1	1	4.57333	4.70667	2.75556	3.54222	1.54667	3.72444	2.41778	2.41778	2.32	4.08	1	1971	34	0	.	3	.	2	3	0	0	1	0	0	0	1	0	1	4	1	1
425	434	3	19	30	2	4	2	4	2	4	2	4	2	3	1.33333	3	1	0	2.35714	2.71429	2	3.07143	1.42857	3.42857	1.78571	3.67857	1.57143	2.5	1	1959	46	7	.	6	.	1	4	0	0	0	1	0	0	1	0	0	0	0	0
426	435	3	30	155	1	6	1	6	0	5	5	5	0	4	5	3	0	1	0.714286	5.78571	0.785714	5.89286	0	5.35714	4.89286	4.64286	0.285714	3.57143	1	1971	34	6	.	2	.	1	1	1	0	0	0	0	0	0	1	1	1	0	0
427	436	3	30	40	3	4	2	3	2	3	3	3	2	3	1	3	0	0	2.14685	4.64036	1.65634	3.21079	1.55644	3.996	2.98901	3.17682	1.16284	2.47652	1	1979	26	5	.	5	.	1	1	1	0	0	0	0	0	0	1	0	0	0	0
428	437	3	23	75	3	3	3	4	1	4	5	3	3	4	1.66667	3	1	1	2.05634	3.74648	2.11268	3.64789	1.49296	3.52113	3.83099	3.92958	1.60563	3.88732	1	1951	54	5	.	2	.	1	1	1	0	0	0	0	0	0	1	1	1	1	1
429	438	3	14	5	2	5	3	4	2	5	3	3	2	1	1	3	1	0	2.09444	4.40556	1.97222	3.53333	0.772222	3.8	3.06667	2.69444	1.6	1.17222	1	1982	23	4	.	3	.	2	1	1	0	0	0	0	0	0	1	1	0	0	0
430	439	2	9	90	2	4	3	5	1	4	4	4	1	3	2.66667	3	1	1	1.87435	4.5288	2.84817	4.05759	1.75916	4.3089	3.91623	3.37696	1.79058	3.34031	1	1944	61	5	.	4	.	2	1	1	0	0	0	0	0	0	1	0	0	0	0
431	440	2	28	110	4	5	4	5	1	5	4	5	2	4	2.33333	2	1	1	0.809024	4.64743	2.08919	3.7618	0.121721	5.18363	2.86779	4.20252	0.687303	1.53305	1	1964	41	10	.	3	.	1	1	1	0	0	0	0	0	0	1	0	1	1	1
432	441	2	5	-110	5	0	5	0	5	0	0	0	6	6	-5.33333	3	0	0	2.71739	0.641304	3.63043	1.97826	4.6087	1.8913	1.3913	2.17391	3.23913	5	1	1968	37	1	.	3	.	3	2	0	1	0	0	0	0	0	1	1	2	0	0
433	442	3	31	183	0	6	0	6	0	6	6	6	0	4	6	3	0	0	0.657534	6	0.575342	6	0	5.78082	5.67123	5.86301	0	3.28767	1	.	.	4	.	3	.	1	2	0	1	0	0	0	0	0	1	0	0	0	0
434	443	2	17	60	2	3	3	3	3	4	3	3	3	6	0	2	0	0	0.979208	3.9802	2.19604	2.83168	2.2	2.47921	2.83069	2.74455	1.66733	3.98614	1	1946	59	6	.	3	.	1	1	1	0	0	0	0	0	0	1	1	2	1	1
435	444	3	29	65	3	4	6	3	0	6	3	1	1	5	0	1	0	1	1.65625	3.84375	1.78125	2.96875	0	4.1875	3.125	3.46875	1.125	4.96875	1	1946	59	10	.	6	.	1	1	1	0	0	0	0	0	0	1	0	0	1	0
436	445	2	18	-20	4	3	3	3	4	4	3	4	3	3	0	3	1	1	3.66848	3.54891	3.19565	3.40217	2.09239	3.39674	4.05978	3.38587	2.97283	2.94565	1	1957	48	4	.	3	.	1	2	0	1	0	0	0	0	0	1	1	1	1	1
437	446	3	27	137	2	4	2	5	1	5	4	4	1	3	3	3	0	1	2.70149	4.64179	2.43284	4.20896	0.970149	4.44776	3.74627	3.89552	0.850746	4.0597	1	1944	61	9	.	3	.	1	1	1	0	0	0	0	0	0	1	0	1	1	1
438	447	2	16	0	2	3	3	4	2	3	5	2	2	4	1.33333	4	0	0	1.25	4.29348	1.98913	3.6413	1.53261	3.70652	3.30435	3.81522	1.3587	2.56522	1	1961	44	4	.	3	.	1	6	0	0	0	0	0	1	0	0	0	1	1	1
439	448	3	29	55	3	5	3	3	2	5	2	4	2	2	0.666667	2	1	1	2.18905	5.66667	1.81095	4.51244	0.38806	4.54726	4.81095	4.39303	0.835821	1.22886	1	1955	50	10	.	4	.	1	1	1	0	0	0	0	0	0	1	1	2	0	0
440	449	3	23	93	0	6	0	4	0	6	4	6	0	2	4.66667	3	0	0	0.571429	5.48571	0	3.17143	0	5.65714	2.97143	5.71429	0	1.11429	1	1947	58	10	.	3	.	3	5	0	0	0	0	1	0	1	0	0	0	0	0
441	450	4	21	-20	3	6	3	6	1	6	6	6	3	4	3.66667	5	0	0	0.848485	5.45455	1.57576	4.18182	1.75758	5.45455	6	6	1.39394	3.66667	1	1976	29	1	.	2	.	2	6	0	0	0	0	0	1	0	0	1	1	1	1
442	451	4	35	138	0	6	0	6	0	6	5	6	0	0	5.66667	3	0	0	0	5.875	0	5	0	5.65625	4.75	4.9375	0.0625	0.15625	1	1944	61	2	.	6	.	2	6	0	0	0	0	0	1	0	0	0	0	0	0
443	452	3	21	110	3	6	6	6	0	6	6	0	3	0	1	3	0	0	0.888889	5.38889	0	5.61111	0	5.05556	3.88889	1.94444	0	0	1	1980	25	1	.	3	.	2	2	0	1	0	0	0	0	0	1	1	1	1	1
444	453	3	21	95	2	5	1	5	1	5	5	5	1	5	4	3	1	1	2.2732	4.8299	2.00515	4.8299	0.634021	4.38144	4.64948	4.48969	0.391753	3.8299	1	1944	61	1	.	5	.	1	4	0	0	0	1	0	0	1	0	0	1	1	1
445	454	3	24	135	1	5	0	5	0	6	5	5	0	0	5	3	0	0	2.15228	4.93401	0.786802	5.18782	0	5.36548	5.38579	5.25381	0.390863	0	1	1953	52	8	.	2	.	1	1	1	0	0	0	0	0	0	1	0	0	1	0
446	455	2	11	20	4	0	4	1	0	2	2	1	3	6	-1	2	0	1	2.62162	1.52703	2.55405	1.2027	0.540541	2.17568	1.85135	0.878378	2.27027	6	1	1963	42	9	.	3	.	1	1	1	0	0	0	0	0	0	1	1	3	1	1
447	456	3	30	139	3	5	4	4	0	5	3	2	1	5	1.33333	2	1	1	1.18182	4.68831	3.1039	3.61039	0.74026	4.74026	3.18182	3.85714	0.779221	4.79221	1	1962	43	8	.	6	.	1	1	1	0	0	0	0	0	0	1	1	2	1	1
448	457	4	33	126	0	6	1	6	0	6	6	6	0	3	5.66667	3	0	0	0.565217	6	0.521739	5.69565	0	5.91304	5.47826	5.30435	0.0869565	0.521739	1	1953	52	9	.	6	.	1	1	1	0	0	0	0	0	0	1	1	2	1	1
449	458	4	.	75	2	5	2	5	0	6	5	4	2	1	3.33333	2	0	1	1.81944	5.30556	1.56944	4.58333	0.0833333	5.59722	2.45833	3.83333	0.430556	1.36111	1	1955	50	10	.	4	.	1	1	1	0	0	0	0	0	0	1	1	2	1	1
450	459	2	26	70	4	2	4	3	2	6	4	3	0	4	1.33333	4	1	1	2.50725	2.5942	2.27536	2.23188	1.18841	4.5942	2.65217	2.95652	0.463768	3.69565	1	1957	48	8	.	4	.	1	1	1	0	0	0	0	0	0	1	0	0	0	0
451	460	3	21	115	2	5	1	4	0	5	4	4	3	1	2.66667	5	1	0	1.33333	4.92063	1.77778	4.06349	0	5.61905	3.7619	3.85714	0.761905	2.85714	1	1954	51	10	.	3	.	1	1	1	0	0	0	0	0	0	1	1	0	1	0
452	461	3	17	50	3	4	2	5	1	5	5	4	1	4	3.33333	3	0	0	0.103093	2.60939	0.353952	4.71936	0.906071	4.70218	3.94158	4.57045	0	2.41695	1	1979	26	2	.	2	.	2	2	0	1	0	0	0	0	0	1	0	0	0	0
453	462	3	26	.	0	4	5	4	0	3	2	4	4	6	0.333333	3	0	0	4.10795	1.97159	4.11932	2.70455	1.55114	1.95455	1.52841	3.48864	2.48864	5	1	1949	56	3	.	1	.	1	1	1	0	0	0	0	0	0	1	1	0	1	0
454	463	2	20	10	2	5	3	3	3	4	3	3	2	4	0.333333	2	0	1	1.81818	5	2.06061	3	2.66667	4.18182	3.0303	2.66667	1.21212	3.18182	1	1950	55	10	.	3	.	1	1	1	0	0	0	0	0	0	1	1	0	1	0
455	464	3	31	75	1	5	1	6	0	6	6	6	1	1	5.33333	2	1	1	1.5	5.88889	0.944444	5.42222	0.0666667	5.7	5.74444	5.04444	0.366667	1.5	1	1957	48	4	.	4	.	1	4	0	0	0	1	0	0	1	0	1	1	1	1
456	465	3	31	65	1	6	0	6	0	5	4	5	0	1	5	3	1	0	0.752607	5.55355	0.512796	5.32701	0	5.1109	4.68436	4.85024	0	0.544076	1	1953	52	9	.	6	.	1	1	1	0	0	0	0	0	0	1	1	1	1	1
457	466	4	26	.	0	5	3	6	0	5	5	4	0	0	4	3	0	1	0.865979	5.6701	2.43299	6	0	4.86598	5.02062	4.84536	0	0	1	1952	53	10	.	2	.	1	1	1	0	0	0	0	0	0	1	0	0	1	0
458	467	4	32	100	2	6	2	6	1	6	6	6	3	3	4	3	0	1	0.162162	6	0.324324	5.83784	0.162162	5.95946	5.47297	5.89189	0.432432	1.75676	1	1970	35	7	.	5	.	2	1	1	0	0	0	0	0	0	1	1	2	1	1
459	468	4	32	163	0	6	0	6	0	6	6	6	0	2	6	3	0	0	0.352941	6	0.235294	5.86765	0	5.75	4.77941	5.77941	0	2.80784	1	1952	53	8	.	6	.	1	1	1	0	0	0	0	0	0	1	0	0	1	0
460	469	3	25	90	5	3	0	3	0	3	3	2	0	6	2.66667	2	0	1	3.69231	2.83516	0.824176	3.42857	0	2.76923	2.9011	2.74725	0	4.41758	1	.	.	2	.	2	.	2	6	0	0	0	0	0	1	0	0	0	0	0	0
461	470	2	18	36	0	5	2	3	0	4	3	3	3	0	1.33333	3	0	1	1.60656	4.86885	2.13115	3.01639	0	4.42623	3.4918	3.57377	2	1.11475	1	1969	36	5	.	3	.	1	2	0	1	0	0	0	0	0	1	1	3	1	1
462	471	4	27	145	1	6	2	5	0	5	5	5	.	2	4	3	0	0	2.2973	6	1.78378	4.89189	0	4.62162	4.89189	4.67568	0	2.89189	1	1959	46	10	.	5	.	1	1	1	0	0	0	0	0	0	1	1	1	0	0
463	472	2	13	65	0	5	0	2	4	2	4	1	0	2	1	2	0	1	2.12857	4.34286	0.985714	2.02857	3.17143	2.32857	2.12857	3.02857	0.0857143	2.45714	1	1950	55	2	.	2	.	2	5	0	0	0	0	1	0	1	0	0	0	1	0
464	473	3	25	65	3	4	3	4	2	5	5	4	2	3	2	3	0	0	2.59677	4.3871	1.85484	4.3871	1.32258	4.87097	4	3.95161	1.72581	2.79032	1	1947	58	9	.	3	.	1	1	1	0	0	0	0	0	0	1	0	0	1	0
465	474	3	29	178	1	6	1	6	0	6	6	6	1	2	5.33333	3	0	0	0.89011	6	1.18132	5.72527	0	5.68132	5.72527	5.49451	0.725275	1.52198	1	1948	57	10	.	6	.	1	1	1	0	0	0	0	0	0	1	0	0	1	0
466	475	3	29	70	1	4	0	4	0	4	4	4	0	1	4	3	0	0	1.16216	3.91892	0	3.54054	0	3.83784	1.86486	4.09459	0.108108	1.04054	1	1956	49	8	.	4	.	1	4	0	0	0	1	0	0	1	0	1	2	1	1
467	476	4	30	70	0	6	1	6	0	6	5	5	1	3	4.66667	3	1	1	0.602941	5.57353	0.176471	4.32353	0.0588235	5.11765	4.35294	4.86765	0.102941	2.48529	1	1964	41	3	.	2	.	2	2	0	1	0	0	0	0	0	1	1	2	1	1
468	477	2	8	0	0	6	0	0	0	4	5	3	0	4	2.66667	5	0	1	0.590164	4.14754	0	0.393443	0	3.03279	2.91803	3.84699	0.459016	3.84699	1	1951	54	4	.	4	.	1	4	0	0	0	1	0	0	1	0	1	2	1	1
469	478	3	27	185	0	5	5	4	4	6	6	2	4	6	-0.333333	2	1	1	1.84391	4.96878	2.53174	4.56296	0.62435	4.93756	4.75026	3.62539	0.781478	6	1	1948	57	10	.	3	.	1	1	1	0	0	0	0	0	0	1	1	0	1	0
470	479	4	30	109	1	6	1	6	0	6	6	6	0	0	5.66667	3	0	0	0.777778	6	0.333333	6	0	6	6	6	0	0	1	1962	43	5	.	5	.	1	4	0	0	0	1	0	0	1	0	1	2	1	1
471	480	3	29	150	1	6	1	5	0	6	5	6	0	2	5	3	1	1	1.615	5.96	0.42	5.775	0	5.97	5.305	5.465	0.16	1.255	1	1948	57	3	.	3	.	1	5	0	0	0	0	1	0	1	0	1	0	1	0
472	481	3	24	80	2	4	2	3	1	4	3	2	0	3	1.66667	4	1	0	1.41176	4.99465	2.94652	3.22995	0.770053	4.1123	2.72727	0.641711	0	2.82353	1	1946	59	3	.	3	.	1	1	1	0	0	0	0	0	0	1	1	0	1	0
473	482	3	31	65	0	6	0	6	0	6	6	6	0	1	6	3	0	0	0.143713	6	0.215569	5.89222	0	5.91018	6	6	0.215569	2.42515	1	1963	42	8	.	2	.	1	1	1	0	0	0	0	0	0	1	1	3	1	1
474	483	4	35	65	2	4	3	5	0	5	5	5	1	5	3.66667	3	1	1	2.74227	5.56701	2.17526	3.52062	0.309278	4.59794	4.67526	4.39691	1.31443	5.1701	1	1971	34	10	.	6	.	1	1	1	0	0	0	0	0	0	1	1	2	1	0
475	484	3	27	80	5	5	3	5	0	5	5	3	2	4	2.66667	2	0	0	2.69124	4.78341	1.78802	3.60369	0.331797	4.25346	3.73733	3.75576	1.23963	4	1	1955	50	8	.	4	.	1	1	1	0	0	0	0	0	0	1	1	3	1	1
476	485	4	34	140	0	6	0	6	0	6	6	6	0	3	6	3	1	0	0.52	6	0	4.96	0.48	6	6	6	0	1.68	1	1944	61	10	.	3	.	1	1	1	0	0	0	0	0	0	1	0	0	1	0
477	486	3	16	125	3	4	3	5	2	3	5	3	3	6	1.66667	4	1	1	2.58291	3.46231	2.66332	4.30151	1.31658	4.28141	4.48241	3.72864	1.8191	5.0804	1	1955	50	2	.	1	.	1	5	0	0	0	0	1	0	1	0	1	1	1	1
478	487	3	28	155	2	5	0	5	0	5	5	4	0	0	4.66667	3	0	0	0.222222	3.83761	0.205128	4.45299	0	4.96154	4.99573	4.99573	0	0.034188	1	1948	57	2	.	2	.	2	1	1	0	0	0	0	0	0	1	0	1	1	1
479	488	3	23	70	2	3	3	4	3	4	4	3	3	5	0.666667	3	1	1	1.78378	3.4009	1.71622	3.28378	1.27027	3.60811	3.48649	3.57658	1.44144	2.68919	1	1952	53	3	.	4	.	1	1	1	0	0	0	0	0	0	1	1	1	1	1
480	489	3	22	120	2	6	2	6	0	6	5	4	2	2	3.66667	3	1	0	2.32432	6	2.10811	4.60811	0	6	3.74324	3.72973	1.05405	1.27027	1	1963	42	8	.	5	.	1	1	1	0	0	0	0	0	0	1	1	4	1	1
481	490	3	16	169	0	5	0	6	0	6	6	6	0	3	6	3	1	0	4.65714	4.65714	0	4.65714	0	5.4	5.77143	5.77143	1.85714	3.08571	1	1951	54	3	.	3	.	2	4	0	0	0	1	0	0	1	0	0	0	0	0
482	491	4	31	160	0	6	2	6	0	5	6	4	0	1	4.66667	3	1	0	0.956522	4.82609	1.82609	5.26087	0	4.56522	5.47826	3.26087	0	1.11594	1	1949	56	8	.	3	.	1	1	1	0	0	0	0	0	0	1	1	0	0	0
483	492	3	22	60	1	4	1	4	1	3	3	4	1	3	2.66667	3	0	0	1.2069	3.51724	1.13793	3.03448	1.51724	2.7931	1.81034	2.77586	1.12069	3.06897	1	1949	56	1	.	3	.	1	6	0	0	0	0	0	1	0	0	1	0	0	0
484	493	3	27	48	2	5	1	4	0	4	4	4	1	5	3.33333	3	0	0	1.2551	4.59184	1.43878	4.07653	0.122449	3.58163	3.96939	3.7602	0.367347	2.91327	1	1964	41	3	.	6	.	1	4	0	0	0	1	0	0	1	0	1	3	1	1
485	494	4	29	180	1	5	0	5	0	5	5	5	0	2	5	3	1	0	1.30137	4.91781	0	4.90868	0.0365297	4.86758	5.10046	4.93151	0.0365297	2.47945	1	1957	48	10	.	3	.	1	1	1	0	0	0	0	0	0	1	0	0	0	0
486	495	4	25	100	0	6	3	5	1	5	5	6	0	3	4	3	0	0	1.52597	6	0.818182	5.01948	0.123377	5.56494	3.85714	4.30519	0	3	1	1947	58	1	.	3	.	1	2	0	1	0	0	0	0	0	1	0	0	1	0
487	496	3	26	40	2	6	2	6	0	6	6	4	2	6	4	1	0	1	0.614754	5.95082	1.22951	5.58197	0	5.33607	5.2377	4.10656	0.393443	5.71311	1	1955	50	4	.	6	.	2	2	0	1	0	0	0	0	0	1	1	3	1	1
488	497	4	29	159	3	6	3	4	0	4	4	3	3	6	1.66667	3	1	1	1.39535	4.96744	2.06512	4.07442	0	4.13023	4.24186	4.15814	1.50698	4.46512	1	1958	47	7	.	3	.	1	1	1	0	0	0	0	0	0	1	1	3	1	1
489	498	2	11	-90	1	6	2	0	3	5	3	0	1	3	-1	3	0	0	0.479381	4.08247	2.47423	1.90206	0.510309	3.91237	2.87629	1.4433	0.989691	2.07732	1	1959	46	5	.	4	.	1	2	0	1	0	0	0	0	0	1	1	0	1	0
490	499	2	11	.	5	5	6	3	4	3	5	2	5	5	-1.66667	1	0	1	2.94915	4.49153	3.45763	2.84746	2.81356	3.72881	4.79661	2.33898	3.25424	4.38983	1	1950	55	3	.	3	.	1	4	0	0	0	1	0	0	1	0	0	0	1	0
491	500	4	28	115	0	5	0	5	0	5	5	5	0	0	5	3	0	1	0.151515	5	0.0909091	4.84848	0	4.93939	4.0303	4.90909	0	0.727273	1	1949	56	3	.	2	.	2	4	0	0	0	1	0	0	1	0	0	0	0	0
492	501	2	10	120	3	6	3	6	1	3	3	4	1	3	2.66667	3	0	0	1.24752	5.92079	1.26733	5.51485	0.178218	5.88119	5.83168	5.25743	0.148515	4.30693	1	1974	31	1	.	3	.	3	1	1	0	0	0	0	0	0	1	1	2	1	1
493	502	2	13	75	6	6	6	6	6	6	4	2	6	4	-2	3	0	1	4.00133	4.82493	2.03581	3.80637	1.47215	4.58886	4.0252	3.12997	3.16048	3.30769	1	1983	22	1	.	3	.	2	6	0	0	0	0	0	1	0	0	0	0	0	0
494	503	3	16	65	6	4	5	4	0	5	3	1	1	6	0.666667	2	1	1	3.9	2.425	4.30833	1.85833	0	4	1.375	1.50833	0.45	3.16667	1	1981	24	3	.	4	.	2	6	0	0	0	0	0	1	0	0	0	0	0	0
495	504	3	20	0	1	4	2	3	1	5	4	3	1	3	2	3	1	0	1.28261	2.78261	1.78261	3.19565	1.08696	3.63043	3.19565	3.04348	1.45652	3.36957	1	1977	28	7	.	2	.	1	1	1	0	0	0	0	0	0	1	0	0	0	0
496	505	3	25	91	4	3	4	2	5	4	2	2	3	3	-2	1	0	1	3.1875	3.8125	3.88942	2.39423	4.13462	3.86058	3.27404	3.47596	2.36538	4.06731	1	1949	56	6	.	4	.	1	1	1	0	0	0	0	0	0	1	0	0	1	0
497	506	3	28	85	2	5	3	5	0	6	5	5	1	0	3.66667	4	1	0	0.380435	5.57609	1.81522	5.28261	0	5.45652	5.03261	4.47826	0	0	1	1956	49	7	.	6	.	1	1	1	0	0	0	0	0	0	1	0	0	0	0
498	507	4	32	100	1	6	1	6	0	5	5	5	0	5	5	3	0	0	3.55446	5.13861	1.76238	5.88119	0.118812	5.10891	5.06436	5.10891	0	3.89604	1	1970	35	10	.	2	.	1	1	1	0	0	0	0	0	0	1	1	2	1	1
499	508	3	23	95	3	5	1	5	0	5	5	5	1	2	4.33333	3	1	0	1.56667	4.03333	1.2	3.83333	0	3.86667	3.63333	3.7	0.466667	1.8	1	1963	42	2	.	4	.	2	4	0	0	0	1	0	0	1	0	1	1	1	1
500	509	4	34	60	1	6	2	5	0	5	5	4	0	2	4	3	0	0	1.71429	5.28042	0.94709	4.43915	0	4.55026	4.54497	4.12169	0	1.38095	1	1979	26	4	.	4	.	2	2	0	1	0	0	0	0	0	1	0	0	0	0
501	510	3	30	80	4	5	4	5	1	5	5	3	3	3	1.66667	4	0	0	3.12857	4.51429	3.4	3.82857	0.828571	3.82857	4.34286	3.31429	2.08571	3.6	1	1978	27	8	.	5	.	1	1	1	0	0	0	0	0	0	1	1	3	0	0
502	511	3	29	50	4	3	3	3	4	3	3	3	4	5	-0.666667	2	0	1	3.57143	4.42857	2.46429	2.92857	2.17857	3.67857	3.25	3.14286	0.428571	5.21429	1	1964	41	4	.	4	.	1	1	1	0	0	0	0	0	0	1	0	0	0	0
503	512	4	32	150	4	6	3	4	2	4	5	4	3	3	1.66667	3	1	1	2.73965	5.37278	1.84024	4.48521	1.42012	3.45562	4.13018	4.85799	1.26035	1.68047	1	1983	22	0	.	3	.	3	6	0	0	0	0	0	1	0	0	0	0	0	0
504	513	3	25	115	3	4	1	5	0	4	5	4	0	3	4.33333	3	1	0	1.66667	4.5	1.13333	4.46667	0.166667	4.46667	4.5	4.6	0	3.5	1	1979	26	3	.	2	.	2	6	0	0	0	0	0	1	0	0	0	0	0	0
505	514	2	23	100	2	5	2	5	1	5	6	6	0	1	4.66667	3	1	1	2.06011	4.77049	2.09836	4.86885	0.52459	5.19672	5.19672	4.86885	0.0601093	2.13115	1	1959	46	2	.	3	.	1	4	0	0	0	1	0	0	1	0	1	1	1	1
506	515	3	15	40	1	5	1	3	1	4	5	4	4	4	2	3	1	1	0.737374	5.02525	0.762626	4.0101	0.333333	4.36869	4.18687	4.23232	0.878788	1.48485	1	1960	45	1	.	4	.	1	1	1	0	0	0	0	0	0	1	0	0	0	0
507	516	4	.	146	0	5	0	5	0	6	5	5	0	2	5	3	0	0	0.0262009	4.95633	0.131004	4.88646	0	4.64629	4.52402	3.99563	0.131004	1.77293	1	1953	52	8	.	3	.	1	1	1	0	0	0	0	0	0	1	1	1	1	1
508	517	3	28	20	4	3	6	2	3	1	2	1	5	3	-3	2	0	1	1.61905	2.04762	3.84127	1.49206	1.68254	2.42857	1.8254	2.63492	1.79365	2.39683	1	1960	45	6	.	3	.	1	1	1	0	0	0	0	0	0	1	1	2	1	1
509	518	2	18	20	4	3	4	4	2	3	4	2	3	4	0.333333	3	0	1	3.0297	3.66832	2.13861	3.20792	1.33168	3.21287	3.04455	2.9703	2.51485	2.58911	1	1980	25	2	.	4	.	2	1	1	0	0	0	0	0	0	1	0	0	0	0
510	519	4	31	200	1	6	4	6	0	4	4	4	1	2	3	2	0	1	1.66071	4.66071	2.39286	5.53571	0.267857	4.46429	4.07143	5.53571	0	2.26786	1	1964	41	9	.	3	.	1	1	1	0	0	0	0	0	0	1	0	0	0	0
511	520	4	34	73	1	5	2	5	1	5	4	4	1	3	3	2	0	1	3.24286	4.82857	1.96667	3.58095	0.628571	4.70952	3.84762	3.51905	1.09524	3.37143	1	1957	48	10	.	4	.	1	1	1	0	0	0	0	0	0	1	1	4	1	1
512	521	2	25	40	2	2	6	2	6	4	2	3	3	2	-2.66667	1	0	1	2.93548	2.84332	4.34101	1.69124	4.6129	3.95392	2.70507	2.5023	2.58065	2.3318	1	1982	23	1	.	4	.	2	6	0	0	0	0	0	1	0	0	0	0	0	0
513	522	3	25	50	1	6	1	6	0	6	6	5	1	2	5	3	1	1	0.241935	6	0.241935	5.83871	0	5.91935	5.74194	5.66129	0.33871	1.41935	1	1966	39	7	.	3	.	1	1	1	0	0	0	0	0	0	1	1	2	1	1
514	523	4	33	150	0	5	0	6	0	4	5	4	0	1	5	3	1	1	1.30407	5.1349	0.304069	5.32441	0	5.04283	5.02034	4.35225	0.0642398	0.809422	1	1966	39	4	.	2	.	1	6	0	0	0	0	0	1	0	0	1	1	1	1
515	524	4	23	70	2	5	3	4	0	5	5	4	2	3	2.66667	2	1	1	2.91803	5.08197	1.85246	4.70492	0.262295	4.60656	4.31148	3.7377	0.803279	2.96721	1	1965	40	5	.	4	.	1	1	1	0	0	0	0	0	0	1	1	2	1	1
516	525	2	13	50	1	5	2	3	2	5	4	4	1	4	2	2	1	1	0.873737	4.54545	1.19192	3.39394	1.79798	4.71212	3.75253	3.9798	0.19697	1.9798	1	1953	52	3	.	5	.	1	4	0	0	0	1	0	0	1	0	0	0	0	0
517	526	4	32	164	1	5	1	6	0	6	6	5	1	1	5	3	1	1	1	5.26471	0.882353	5.32353	0	5.05882	5.55882	4.79412	0.294118	1.47059	1	1955	50	10	.	6	.	1	1	1	0	0	0	0	0	0	1	1	1	1	1
518	527	3	26	0	1	5	4	5	2	6	5	4	0	1	2.66667	3	1	0	0.597015	5.34328	3.31343	5.04478	1.25373	5.35821	4.92537	3.8806	0.119403	1.19403	1	1970	35	1	.	6	.	2	6	0	0	0	0	0	1	0	0	0	0	0	0
519	528	3	17	55	.	.	.	.	.	4	.	.	.	.	.	3	0	0	0.310345	0.655172	0.155172	0	0	0.586207	1.68966	1.18966	0	0.103448	1	1950	55	9	.	2	.	2	1	1	0	0	0	0	0	0	1	1	0	1	0
520	529	3	15	164	3	5	4	4	0	5	4	3	4	5	1	1	0	0	3.35764	4.61039	2.81918	3.1978	0.16983	4.75025	3.35664	2.9031	1.55844	3.27672	1	1946	59	6	.	5	.	1	4	0	0	0	1	0	0	1	0	0	0	1	0
521	530	3	23	200	0	6	0	6	0	6	6	6	0	0	6	3	1	0	0	6	0.0190476	6	0.047619	6	6	6	0.047619	1.06667	1	1975	30	2	.	3	.	2	6	0	0	0	0	0	1	0	0	1	2	0	0
522	531	3	23	40	1	5	2	4	0	4	4	3	0	1	3	3	0	0	1.73206	4.88517	1.33014	4.05742	0	4.3445	3.88517	3.19617	0	1.00957	1	1959	46	5	.	4	.	1	4	0	0	0	1	0	0	1	0	1	1	1	1
523	532	2	22	-20	3	5	5	4	0	2	3	2	3	6	0.333333	4	1	0	2.59009	2.8018	1.66667	2.91441	0.234234	1.9955	2.41892	3.2027	0.945946	3.73874	1	1969	36	6	.	4	.	1	1	1	0	0	0	0	0	0	1	1	3	1	1
524	533	3	21	-58	4	5	5	4	2	3	3	1	0	3	0.333333	3	1	0	4.32836	4.56716	3.67164	3.46269	1.76119	3.35821	3.04478	1.92537	0.313433	3.40299	1	1974	31	7	.	6	.	1	1	1	0	0	0	0	0	0	1	1	2	0	0
525	534	3	23	146	0	5	1	5	0	5	5	5	0	1	4.66667	3	1	1	1.13072	4.99346	0.281046	4.5817	0.117647	4.47712	4.35294	3.84314	0.104575	0.960784	1	1966	39	9	.	4	.	1	1	1	0	0	0	0	0	0	1	1	4	1	1
526	535	3	16	10	4	4	4	4	3	5	4	3	5	4	-0.333333	1	0	1	0.80597	4.25373	3.1194	3.20896	2.76119	3.46269	3.0597	3.10448	2.8806	3.58209	1	1966	39	7	.	6	.	1	4	0	0	0	1	0	0	1	0	1	2	1	1
527	536	4	33	75	2	5	3	4	4	4	4	2	4	4	-0.333333	1	1	1	1.66129	4.59677	2.35484	3.62903	2.67742	4.12903	3.91935	3.14516	2.33871	3.06452	1	1963	42	7	.	4	.	1	1	1	0	0	0	0	0	0	1	1	1	1	1
528	537	2	7	0	3	3	1	4	0	4	5	3	0	2	3.66667	5	1	1	3.58904	3.9726	1.69863	2.94521	0	3.08219	3.67123	2.38356	0	2.16438	1	1972	33	5	.	4	.	2	6	0	0	0	0	0	1	0	0	0	0	0	0
529	538	3	30	90	4	6	6	5	0	6	4	1	5	3	-0.333333	1	0	1	2.52918	4.40078	1.89883	3.18385	0	5.03696	3.57588	2.48152	1.1537	2.34922	1	1960	45	6	.	4	.	1	1	1	0	0	0	0	0	0	1	1	4	1	1
530	539	4	31	45	3	6	4	5	0	5	6	4	4	4	2.33333	3	1	1	2.04918	4.44262	2.40437	5.19126	1.35519	3.76503	3.54098	5.05464	1.80874	2.17486	1	1982	23	1	.	3	.	2	2	0	1	0	0	0	0	0	1	0	0	0	0
531	540	3	23	50	1	5	2	4	0	4	4	1	0	1	2.33333	4	1	1	0.969697	5.35354	2.17172	4.36364	0.30303	5.26263	4.58586	2.89899	0.242424	1.65657	1	1950	55	5	.	6	.	1	1	1	0	0	0	0	0	0	1	1	2	1	1
532	541	3	14	-45	5	3	5	3	5	4	4	3	4	4	-1.33333	3	0	0	2.68235	3.72353	2.93529	2.50588	1.77059	2.97647	2.63529	2.17647	0.941176	4.29412	1	1970	35	7	.	4	.	1	1	1	0	0	0	0	0	0	1	0	0	0	0
533	542	3	31	.	0	6	0	6	0	6	6	6	0	0	6	5	1	0	0.211268	6	0.176056	6	0	6	6	6	0	0.478873	1	1958	47	2	.	4	.	2	4	0	0	0	1	0	0	1	0	1	2	1	1
534	543	2	18	20	3	5	5	4	0	4	4	2	3	5	0.666667	2	1	0	3.44643	4.96429	3.82143	3.375	0.232143	3.64286	3.94643	3.19643	3.03571	4.51786	1	1966	39	2	.	3	.	1	1	1	0	0	0	0	0	0	1	1	4	0	0
535	544	3	31	110	2	5	2	5	0	5	5	5	2	5	3.66667	4	0	0	1.23529	5	1.23529	5	0	4.82353	4.76471	4.88235	0.647059	1.94118	1	1966	39	6	.	3	.	1	1	1	0	0	0	0	0	0	1	1	3	1	1
536	545	4	29	140	5	5	4	6	0	5	5	4	3	4	2.66667	3	1	0	1.51961	4.37745	2.19608	4.21078	0	3.63725	3.9951	3.21078	1.04902	3.12255	1	1975	30	7	.	4	.	1	1	1	0	0	0	0	0	0	1	1	1	0	0
537	546	4	32	45	2	5	1	4	0	3	4	3	1	3	3	2	0	0	1.53125	4.625	1.59375	4.1875	0	3.09375	2.6875	3.625	0.5	3.21875	1	1969	36	10	.	4	.	1	1	1	0	0	0	0	0	0	1	1	3	1	1
538	547	3	22	120	2	4	0	4	0	5	5	5	0	3	4.66667	3	0	0	1.07601	1.40474	0.46002	4.0691	0	4.24087	2.41362	4.59427	0.05923	3.18756	1	1955	50	10	.	5	.	1	1	1	0	0	0	0	0	0	1	1	2	1	1
539	548	3	24	65	1	1	3	1	1	1	1	1	1	3	-0.666667	3	0	0	0.805369	0.651007	0.651007	0.557047	0.536913	0.57047	0.557047	0.57047	0.456376	0.577181	1	1966	39	2	.	3	.	1	1	1	0	0	0	0	0	0	1	1	4	1	1
540	549	2	15	30	0	6	0	6	0	3	3	6	0	0	5	3	1	1	0	6	0	6	0	2.58621	2.68966	6	0	0	1	1972	33	1	.	4	.	2	6	0	0	0	0	0	1	0	0	1	1	1	1
541	550	2	10	-10	0	3	1	3	0	3	5	3	0	3	3.33333	4	0	1	2.35135	5.43243	0.459459	2.10811	0.459459	3.13514	4.64865	4.51351	0	2	1	1964	41	5	.	3	.	2	4	0	0	0	1	0	0	1	0	0	2	1	1
542	551	3	22	0	0	5	0	5	0	4	5	4	0	2	4.66667	3	0	0	1.03008	4.96992	0	4.21053	0	3.8797	4.44361	4.6015	0.165414	1.7218	1	1974	31	3	.	5	.	2	6	0	0	0	0	0	1	0	0	1	1	1	1
543	552	2	11	35	5	4	4	3	2	5	4	4	2	1	1	3	0	0	3.50239	3.56459	2.36364	2.69856	0.947368	4.55981	0.411483	3.00957	1.09569	0.315789	1	1946	59	4	.	4	.	1	4	0	0	0	1	0	0	1	0	0	0	1	0
544	553	3	29	82	2	2	3	2	0	0	3	2	1	5	1	3	0	0	0.787879	2	1.51515	2.57576	0.333333	1.45455	3.0303	1.30303	0.636364	3.9697	1	1978	27	6	.	2	.	1	1	1	0	0	0	0	0	0	1	1	2	1	1
545	554	4	31	65	1	4	1	4	2	4	4	5	2	3	2.66667	3	1	1	2.34896	4.35417	1.98958	3.39062	0.28125	3.4375	3.18229	3.89583	1.44792	1.95312	1	1973	32	10	.	6	.	1	1	1	0	0	0	0	0	0	1	1	1	1	1
546	555	3	24	105	1	4	1	5	1	4	4	3	1	2	3	4	1	1	1.5	4	1.25	4.1875	0.859375	4	3.95312	3.5625	0.203125	1.53125	1	1954	51	4	.	6	.	2	4	0	0	0	1	0	0	1	0	1	1	1	1
547	556	3	11	-5	1	4	6	4	4	4	5	2	1	2	0	2	0	1	1.25373	3.70149	3.37313	3.10448	2.44776	4.89552	3.89552	1.92537	0.641791	2.35821	1	1953	52	10	.	6	.	1	1	1	0	0	0	0	0	0	1	1	2	1	1
548	557	3	30	104	1	5	2	5	0	5	6	5	0	2	4.66667	2	0	0	0.622642	4.92453	0.995283	4.77358	0	4.39623	4.95283	4.17453	0	3.47642	1	1960	45	8	.	3	.	1	1	1	0	0	0	0	0	0	1	1	2	1	1
549	558	2	13	161	0	6	1	6	0	6	6	6	0	0	5.66667	4	1	0	0.337243	5.8436	0.200391	5.33822	0	5.81427	5.8045	5.8045	0.0146628	2.16031	1	1971	34	2	.	3	.	2	6	0	0	0	0	0	1	0	0	1	2	1	1
550	559	3	22	100	0	6	1	6	0	6	6	6	0	4	5.66667	3	1	0	0.626087	5.25652	0.730435	5.37391	0	4.81304	5.37391	5.26957	0	3.33913	1	1963	42	9	.	3	.	1	1	1	0	0	0	0	0	0	1	1	3	1	1
551	560	3	14	70	2	4	3	5	1	2	4	3	1	4	2.33333	3	0	1	2.70136	3.92308	3.29412	3.9457	2.0181	3.35747	4.40271	2.90498	1.819	3.00905	1	1965	40	10	.	3	.	1	1	1	0	0	0	0	0	0	1	1	2	1	1
552	561	3	23	106	1	5	1	5	0	5	5	5	0	1	4.66667	3	0	0	3.9949	5.10714	3.55612	4.72449	0	5.18367	4.58163	4.79082	0	0.510204	1	1963	42	6	.	4	.	1	1	1	0	0	0	0	0	0	1	1	2	1	1
553	562	4	30	80	2	5	3	5	0	5	4	3	0	5	3	3	1	0	2.31343	3.77612	1.58209	2.73134	0	4.86567	2.8209	3.02985	0	3.16418	1	1965	40	10	.	3	.	1	1	1	0	0	0	0	0	0	1	1	1	1	1
554	563	4	34	70	0	6	2	6	0	6	6	4	0	3	4.66667	3	1	0	1.14865	5.72973	0.783784	5.97297	0	5.54054	6	4.72973	0	2.63514	1	1961	44	9	.	4	.	1	1	1	0	0	0	0	0	0	1	1	3	1	1
555	564	3	18	45	1	4	2	4	2	4	5	3	0	3	2.66667	3	1	1	1.94737	3.55789	2.34737	2.95789	2.03158	3.41053	3.58947	3.56842	0.610526	2.83158	1	1944	61	6	.	5	.	1	1	1	0	0	0	0	0	0	1	0	0	1	0
556	565	3	15	40	4	3	5	3	2	4	2	3	3	3	-0.666667	2	1	1	1.09091	3.16364	1.58182	3.10909	1.47273	3.36364	3.16364	3.94545	1.89091	2.36364	1	1960	45	.	.	4	.	1	1	1	0	0	0	0	0	0	1	0	0	0	0
557	566	3	22	-30	1	5	2	5	1	3	5	5	1	6	3.66667	2	0	1	0.537313	4.98507	0.895522	3.97015	0.358209	2.23881	4.14925	4.8806	0.641791	5.43284	1	1983	22	1	.	3	.	2	6	0	0	0	0	0	1	0	0	0	0	0	0
558	567	3	27	130	1	5	1	5	0	5	5	4	1	1	4	3	0	0	1.10145	5.14493	1.26087	5	0	5.05797	4.85507	4.5942	0.144928	0.797101	1	1954	51	5	.	4	.	1	1	1	0	0	0	0	0	0	1	1	1	1	1
559	568	3	21	30	0	3	5	3	0	3	4	2	0	0	1.33333	3	1	1	1.76923	2.90769	0.307692	3	0	3.13333	3.52821	2.90769	0	0.748718	1	1951	54	10	.	6	.	1	1	1	0	0	0	0	0	0	1	1	3	1	1
560	569	2	16	103	3	6	2	6	0	6	6	3	1	2	4	5	1	0	2.06897	4.5371	2.23615	4.33647	0.250784	4.90282	4.52456	3.56531	0.804598	2.12748	1	1977	28	2	.	4	.	2	6	0	0	0	0	0	1	0	0	0	0	0	0
561	570	2	14	20	5	2	3	2	3	3	2	2	3	3	-1	2	1	1	2.58111	2.69405	2.8193	2.42094	1.73306	2.19302	2.36961	2.70431	1.41273	2.47433	1	1986	19	6	.	2	.	2	6	0	0	0	0	0	1	0	0	0	0	0	0
562	571	4	35	166	1	6	0	6	0	6	5	5	0	2	5.33333	3	1	1	0.336735	5.45918	0.734694	5.84694	0.122449	5.31633	4.9898	5.41837	0.153061	2.39796	1	1956	49	10	.	6	.	1	1	1	0	0	0	0	0	0	1	1	2	1	1
563	572	4	27	150	3	4	2	6	0	5	6	5	0	4	5	2	0	0	1.23333	3.97778	0.733333	4.6	0	4.86667	5.48889	3.93333	0	4.46667	1	1951	54	5	.	2	.	1	1	1	0	0	0	0	0	0	1	1	0	1	0
564	573	3	27	15	2	2	5	3	0	2	2	2	5	2	-1	2	0	1	2.16883	2.51299	3.68831	2.81169	0	3.1039	1.14935	1.57143	2.45455	0.980519	1	1982	23	1	.	5	.	2	1	1	0	0	0	0	0	0	1	0	0	0	0
565	574	3	25	95	1	5	1	4	0	5	5	4	0	3	4	3	1	0	1.62051	5	0.769231	4.27179	0.276923	4.3641	3.14872	3.76923	0	3.6359	1	1967	38	9	.	6	.	1	2	0	1	0	0	0	0	0	1	0	0	0	0
566	575	4	30	65	1	6	1	6	0	5	6	2	1	3	4	5	1	1	2.11224	5.36225	1.17347	5.03571	0.127551	4.92347	5.09694	4.22449	0.510204	2.31122	1	1958	47	10	.	6	.	1	1	1	0	0	0	0	0	0	1	0	1	1	1
567	576	2	15	100	5	6	3	5	3	5	6	5	2	2	2.66667	4	1	1	3.83969	6	2.80153	5.36641	2.45038	5.36641	5.91603	4.87023	1.51145	2.17557	1	1976	29	2	.	4	.	2	6	0	0	0	0	0	1	0	0	1	2	1	1
568	577	2	.	-30	4	3	3	2	1	3	3	4	5	4	0	3	1	1	3.32836	3.80597	3.19403	3.32836	1.73134	4.08955	2.43284	3.40299	2.50746	2.50746	1	1956	49	10	.	5	.	1	1	1	0	0	0	0	0	0	1	0	0	0	0
569	578	3	21	65	3	3	2	4	1	3	4	3	2	3	2	3	0	1	1.95977	2.94253	0.971264	2.5	0.925287	2.66667	1.98276	3.47126	1.68391	2.90805	1	1983	22	1	.	3	.	2	6	0	0	0	0	0	1	0	0	0	0	0	0
570	579	3	24	50	1	4	0	4	0	4	4	5	0	0	4.33333	3	0	0	1.0559	4.91925	0	4.04348	0	3.93168	2.63354	5.85093	0	0.167702	1	1953	52	3	.	4	.	1	1	1	0	0	0	0	0	0	1	1	2	1	1
571	580	3	24	125	0	5	0	6	0	5	5	6	0	6	5.66667	3	0	0	1.18433	4.1106	0.493088	3.97696	0	4.2212	3.38249	4.18433	0.165899	4.91244	1	1947	58	10	.	6	.	1	1	1	0	0	0	0	0	0	1	1	1	1	1
572	581	4	26	186	0	6	1	6	0	6	6	6	0	1	5.66667	3	0	0	0.944444	5.83333	0.333333	5.88889	0	5.83333	5.83333	5.5	0	0.333333	1	1954	51	9	.	3	.	1	1	1	0	0	0	0	0	0	1	0	0	1	0
573	582	2	11	15	4	0	5	3	6	0	4	2	5	3	-2.33333	2	0	1	4.7193	3	2.80702	2.21053	2.31579	2	3.22807	2.59649	1.61404	3.31579	1	1959	46	2	.	3	.	2	4	0	0	0	1	0	0	1	0	1	1	1	1
574	583	3	32	50	4	4	4	4	3	4	4	3	3	3	0.333333	1	1	1	2.29978	4.8219	2.87058	3.62168	1.35841	5.03319	4.13827	3.64491	2.36283	3.55088	1	1969	36	4	.	3	.	1	1	1	0	0	0	0	0	0	1	1	4	1	1
575	584	3	17	50	2	4	2	3	1	3	4	3	1	4	2	3	0	1	2.69841	3.59259	2.73016	3.35979	1.78307	3.37037	3.38095	3.15873	1.78836	4.29101	1	1965	40	7	.	2	.	1	1	1	0	0	0	0	0	0	1	1	3	1	1
576	585	3	24	88	1	5	1	5	1	4	5	1	0	3	3	4	1	0	1.02632	5.06316	0.942105	5.13158	0.384211	3.66842	5.15263	4.26316	0.384211	3.31579	1	1961	44	10	.	3	.	1	1	1	0	0	0	0	0	0	1	1	2	1	1
577	586	3	31	150	0	6	1	6	0	6	6	5	1	0	5	3	0	0	1.22059	5.61765	1.48529	5.54412	0	5.58824	5.57353	4.51471	0.397059	0.941176	1	1959	46	5	.	2	.	2	1	1	0	0	0	0	0	0	1	1	0	1	0
578	587	4	29	95	0	3	3	5	0	3	3	3	2	4	2	2	1	1	2.8	3.23333	1.36667	2.63333	0.966667	2.9	2.9	2.6	1.1	2.8	1	1974	31	4	.	3	.	1	1	1	0	0	0	0	0	0	1	0	0	0	0
579	588	3	20	115	4	4	4	2	3	4	2	2	5	3	-2	2	0	1	1.93401	4.28934	2.53299	2.30457	2.06091	3.52284	2.13198	2.22335	2.69036	2.7665	1	1960	45	6	.	4	.	1	6	0	0	0	0	0	1	0	0	0	0	0	0
580	589	4	33	50	3	4	3	4	1	5	5	5	2	3	2.66667	3	1	0	3.39841	4.44301	3.79782	4.07532	1.43905	4.73736	4.08424	4.11695	2.24777	3.1447	1	1953	52	7	.	6	.	1	1	1	0	0	0	0	0	0	1	1	1	1	1
581	590	3	20	50	3	4	3	5	3	4	3	3	2	3	1	3	1	0	2.54419	3.43721	2.87442	3.75349	2.34884	4.05116	3.83721	3.4093	2.62791	3.75814	1	1968	37	5	.	3	.	1	1	1	0	0	0	0	0	0	1	1	1	1	1
582	591	2	17	20	1	5	1	5	1	5	5	5	1	3	4	3	0	0	1.63964	3.65315	0.986486	4.62162	0.0810811	4.40541	4.35135	4.83333	0.18018	3.24324	1	1963	42	7	.	4	.	1	1	1	0	0	0	0	0	0	1	1	3	1	1
583	592	2	20	20	0	4	0	5	0	4	5	5	0	3	5	5	1	0	1.36364	4.0303	0	3.81818	0	3.81818	3.84848	4.12121	0	2.39394	1	1956	49	10	.	4	.	1	1	1	0	0	0	0	0	0	1	1	1	1	1
584	593	2	15	-90	3	4	4	4	2	4	4	4	3	3	1	3	1	0	1.59	4.27	2.86	3.515	1.61	4.195	3.785	3.43	1.47	2.985	1	1961	44	5	.	6	.	1	1	1	0	0	0	0	0	0	1	1	0	1	0
585	594	4	28	155	4	5	3	5	0	6	5	5	1	3	3.66667	3	1	1	2.34694	5	1.04082	4.89796	0	5.18367	4.5102	4.42857	0.22449	3	1	1946	59	6	.	5	.	1	4	0	0	0	1	0	0	1	0	1	0	1	0
586	595	4	32	75	2	4	3	4	2	4	6	5	2	4	2.66667	4	0	0	2.72727	4.66667	2.45455	5.27273	0.606061	3.9697	5.0303	4.30303	1.09091	4.0303	1	1984	21	1	.	3	.	2	6	0	0	0	0	0	1	0	0	0	0	0	0
587	596	3	24	20	1	5	1	3	0	4	3	2	0	0	2.33333	3	0	0	1.64179	4.95522	0.58209	2.9403	0	3.80597	1.77612	2.1791	0	0	1	1959	46	10	.	4	.	1	1	1	0	0	0	0	0	0	1	1	2	1	1
588	597	4	28	-50	3	6	4	6	0	5	5	3	3	3	2.33333	1	1	0	1.06452	4.45161	2.40645	5	0.348387	4.72903	4.97419	4.26452	0.0903226	0	1	1977	28	5	.	2	.	2	2	0	1	0	0	0	0	0	1	1	3	0	0
589	598	2	13	15	1	4	3	3	3	4	2	2	2	4	-0.333333	3	0	1	2.54545	3.33333	3.24242	3.57576	2.06061	3.72727	3.24242	2.30303	1.42424	3.57576	1	1961	44	4	.	3	.	1	1	1	0	0	0	0	0	0	1	1	1	1	1
590	599	4	24	45	1	5	1	5	1	5	5	5	1	3	4	3	0	0	1.28333	4.91667	0.866667	5.15	0.483333	4.95	5	4.76667	0.666667	2.81667	1	1949	56	3	.	1	.	1	1	1	0	0	0	0	0	0	1	1	2	1	1
591	600	3	23	0	3	3	4	3	2	4	3	3	4	5	-0.333333	3	0	0	2.44949	3.18182	4.12121	3.22727	1.21212	3.80808	2.43939	2.30303	2.68687	4.60101	1	1961	44	9	.	3	.	1	1	1	0	0	0	0	0	0	1	1	1	1	1
592	601	3	31	155	5	5	4	4	2	3	5	2	1	1	1.33333	4	0	1	3.55789	4.24211	2.81053	2.66316	0.473684	2.4	3.80526	3.23684	0.410526	1.6	1	1975	30	4	.	6	.	1	4	0	0	0	1	0	0	1	0	0	1	1	1
593	602	2	13	-10	5	5	1	3	1	4	4	1	3	1	1	3	0	0	2.74627	4.73134	1.80597	2.37313	0.61194	2.9403	2.91045	2.98507	0.895522	1.41791	1	1951	54	4	.	3	.	1	6	0	0	0	0	0	1	0	0	1	1	1	1
594	603	3	15	0	4	3	4	3	4	4	4	3	4	4	-0.666667	3	0	1	2.94643	3.61134	2.69118	3.3813	2.8834	3.73319	3.45903	2.52206	1.93697	3.32248	1	1977	28	2	.	5	.	2	1	1	0	0	0	0	0	0	1	0	0	0	0
595	604	2	12	65	6	5	4	3	2	4	4	4	3	3	0.666667	2	1	1	2.70968	4.80645	2.54839	3.25806	1.64516	2.54839	3.45161	3.32258	1.48387	0.806452	1	1959	46	4	.	3	.	1	4	0	0	0	1	0	0	1	0	0	0	0	0
596	605	3	10	120	6	1	6	0	6	4	4	1	6	4	-4.33333	1	0	1	3.61307	2.55276	4.64322	1.53266	4.51256	3.91457	2.75879	2.02513	3.78894	3.57789	1	1968	37	3	.	4	.	1	1	1	0	0	0	0	0	0	1	0	0	0	0
597	606	3	31	99	1	5	1	5	1	5	5	3	1	2	3.33333	3	0	0	1.73134	5	1.49254	3.80597	0.686567	4.04478	3.83582	4.73134	0.895522	2.02985	1	1957	48	10	.	6	.	1	1	1	0	0	0	0	0	0	1	0	0	0	0
598	607	3	17	70	1	5	2	4	0	4	4	3	2	2	2.33333	3	1	1	2.96875	4.15625	2.5625	4.0625	0	4.125	3.9375	3.09375	0.96875	1.28125	1	1966	39	9	.	4	.	1	2	0	1	0	0	0	0	0	1	0	1	1	1
599	608	3	31	85	5	2	5	3	2	3	3	2	5	2	-1.33333	1	1	1	3.37559	3.66197	3.8216	3.21127	1.35211	3.87324	3.49296	2.14554	2.83568	2.25822	1	1955	50	8	.	2	.	1	1	1	0	0	0	0	0	0	1	0	2	1	1
600	609	3	31	70	1	6	2	5	0	6	5	5	1	2	4	5	1	1	1.35979	5.79894	0.867725	4.06878	0	4.89418	2.55026	4.24339	0.502645	1.53968	1	1962	43	9	.	4	.	1	1	1	0	0	0	0	0	0	1	1	4	1	1
601	610	3	18	-100	3	3	3	3	3	3	3	3	3	2	0	3	0	0	0	3	3	3	2	3	3	3	3	2	1	1947	58	3	.	2	.	1	5	0	0	0	0	1	0	1	0	0	0	0	0
602	611	3	15	50	3	3	4	4	2	3	3	3	2	4	0.666667	3	1	1	3.60952	3.32381	3.32381	3.09524	1.87619	3.43333	3.15238	2.93333	2.60476	3.62857	1	1979	26	4	.	3	.	1	1	1	0	0	0	0	0	0	1	1	1	1	1
603	612	4	28	120	1	6	1	6	0	6	6	6	0	2	5.66667	4	1	1	2.15909	4.95455	1.11364	4.65152	0	4.58333	4.87879	4.78788	0.409091	1.96212	1	1961	44	10	.	4	.	1	1	1	0	0	0	0	0	0	1	1	3	1	1
604	613	4	33	110	3	5	1	4	0	6	5	5	0	1	4.33333	3	1	0	1.0402	5.05528	0.231156	4.74874	0	5.17588	4.41206	4.58291	0.0351759	0.532663	1	1949	56	4	.	6	.	1	1	1	0	0	0	0	0	0	1	0	0	1	0
605	614	2	11	120	0	6	1	6	1	6	6	6	1	1	5	3	1	1	2.03884	5.63107	0.582524	5.18447	0.825243	6	4.71845	5.42718	1.28155	0.524272	1	1968	37	4	.	2	.	2	2	0	1	0	0	0	0	0	1	1	0	1	0
606	615	2	9	88	0	6	0	6	0	6	6	6	0	5	6	5	0	0	0	6	0	5.35714	0	5.75	5.39286	5.35714	0	0.946429	1	1963	42	7	.	2	.	1	1	1	0	0	0	0	0	0	1	1	6	1	1
607	616	2	22	100	2	5	0	5	0	5	5	4	0	0	4.66667	3	0	0	2.14583	5.28125	1.65625	4.75	0.0625	5.07292	4.95833	4.61458	0.322917	0.375	1	1958	47	5	.	4	.	1	1	1	0	0	0	0	0	0	1	1	2	1	1
608	617	3	31	155	1	5	1	5	1	5	5	1	0	2	3	4	1	1	1.44444	5.38889	1.72222	4.94444	0	4.72222	4.66667	4	0	1.5	1	1958	47	6	.	3	.	1	1	1	0	0	0	0	0	0	1	1	2	1	1
609	618	2	18	60	3	6	3	5	0	5	5	4	2	1	3	3	1	0	3.19355	5.77419	2.35484	4.48387	0	4.16129	5	4.09677	0.516129	1	1	1972	33	5	.	3	.	3	1	1	0	0	0	0	0	0	1	0	0	0	0
610	619	3	26	85	1	5	3	3	0	5	4	2	4	.	0.666667	2	0	1	1.49167	4.37917	2.37083	3.70417	0.2125	4.9	4.56667	2.15	1.96667	2.7125	1	1953	52	10	.	5	.	1	1	1	0	0	0	0	0	0	1	1	1	1	1
611	620	4	.	102	3	6	3	5	3	6	4	3	3	1	1	3	0	0	2.63636	5.39394	2.0303	3.72727	0.909091	5.24242	3.90909	3.57576	1.66667	2.15152	1	1955	50	7	.	3	.	1	1	1	0	0	0	0	0	0	1	1	1	1	1
612	621	3	21	150	1	5	1	5	0	4	5	4	1	5	4	3	0	0	1.26659	5.06636	0.463387	4.69336	0	3.27231	4.37414	4.11442	0.315789	2.00343	1	1974	31	1	.	5	.	2	6	0	0	0	0	0	1	0	0	1	1	1	1
613	622	3	30	50	1	5	5	5	2	5	5	5	5	2	1	3	0	1	1.48673	4.99115	1.74779	4.38938	2.07522	4.72124	4.90265	3.97788	1.35398	2.4646	1	1952	53	7	.	5	.	1	1	1	0	0	0	0	0	0	1	1	1	1	1
614	623	4	32	105	0	6	0	6	0	6	6	6	0	0	6	3	1	0	0.267857	6	0.732143	6	0	6	4.48214	5.46429	0	0.214286	1	1948	57	8	.	2	.	1	1	1	0	0	0	0	0	0	1	1	0	1	0
615	624	3	24	20	0	5	1	5	0	5	5	1	1	1	3	4	1	0	0.56	5.76	0.368	5.552	0	4.832	5.056	5.336	0.416	0.904	1	1957	48	7	.	4	.	1	1	1	0	0	0	0	0	0	1	0	0	0	0
616	625	4	29	165	0	6	1	6	0	6	6	6	0	1	5.66667	3	1	0	0	6	0.142857	6	0	5.71429	6	6	0.142857	0.428571	1	1948	57	10	.	5	.	1	1	1	0	0	0	0	0	0	1	1	2	1	1
617	626	3	22	80	3	6	3	6	0	6	5	3	0	3	3.66667	3	0	0	2.05848	5.66667	1.54386	4.90058	0	5.57895	3.74854	4.60819	0	1.92982	1	1949	56	0	.	3	.	2	4	0	0	0	1	0	0	1	0	1	1	1	1
618	627	2	7	-55	2	5	4	2	1	5	1	1	4	6	-1.66667	1	0	1	2.34112	3.46262	2.70561	1.7243	0.911215	3.85047	2.3972	2.18224	2.45327	5.94393	1	1957	48	6	.	4	.	1	1	1	0	0	0	0	0	0	1	1	2	1	1
619	628	2	17	70	2	5	2	4	0	4	5	4	2	1	3	3	0	0	1.42593	4.53704	0.324074	4.00926	0	3.62037	4.0463	3.86111	0.759259	1.48148	1	1957	48	9	.	4	.	1	1	1	0	0	0	0	0	0	1	1	2	1	1
620	629	4	30	75	1	6	1	5	0	5	5	5	0	1	4.66667	4	1	1	0.66838	5.97429	0.734362	5.01285	0.100257	4.70009	4.87147	4.49015	0.29563	1.3599	1	1957	48	10	.	4	.	1	1	1	0	0	0	0	0	0	1	1	1	1	1
621	630	3	31	150	3	5	1	3	0	5	5	4	1	3	3.33333	2	0	1	2.88384	5	2.14646	4.95455	0	4.64646	4.72727	3.76263	0.272727	2.89394	1	1949	56	7	.	3	.	1	1	1	0	0	0	0	0	0	1	0	0	1	0
622	631	3	26	175	3	5	1	5	0	6	5	4	1	1	4	3	0	1	1.79394	5.2	0.872727	4.59394	0.654545	5.52121	5.69697	4.41818	0.509091	0.636364	1	1957	48	5	.	2	.	2	1	1	0	0	0	0	0	0	1	1	1	1	1
623	632	3	27	95	4	4	4	5	0	4	5	3	3	2	2	2	0	0	2.37681	4.33333	1.92754	4.72464	0.115942	3.53623	4.73913	4.27536	1.56522	2.73913	1	1977	28	4	.	4	.	2	6	0	0	0	0	0	1	0	0	0	0	0	0
624	633	3	28	150	5	5	5	6	5	5	5	5	4	3	0.666667	2	0	1	3	4.125	3.375	4.5	3	4.875	4.875	4.5	2.625	2.5	1	1965	40	0	.	2	.	2	6	0	0	0	0	0	1	0	0	1	2	1	1
625	634	3	27	175	1	6	1	6	0	6	6	6	0	4	5.66667	3	0	0	1.27528	5.94944	0.134831	5.82584	0.0449438	5.87079	5.87079	5.80337	0.0617978	1.10674	1	1960	45	2	.	2	.	2	1	1	0	0	0	0	0	0	1	1	3	1	1
626	635	2	9	70	5	2	6	3	2	5	2	3	5	6	-1.66667	1	1	1	1.23663	3.50926	1.80761	2.48457	0.0925926	4.03189	3.42695	2.29527	0.449588	5.07407	1	1976	29	1	.	3	.	2	6	0	0	0	0	0	1	0	0	1	3	1	1
627	636	3	23	-10	4	4	4	4	0	3	4	3	2	5	1.66667	3	1	1	3.14516	4.98387	2.72581	3.22581	1.33871	2.90323	2.80645	2.1129	1.91935	4.91935	1	1966	39	.	.	6	.	1	1	1	0	0	0	0	0	0	1	1	2	1	1
628	637	1	9	-50	4	3	4	3	3	3	3	4	2	5	0.333333	4	1	0	1.68966	3.51724	2.62069	3.03448	2.7931	3.68966	3.06897	3.34483	2.03448	4.68966	1	1961	44	10	.	4	.	1	1	1	0	0	0	0	0	0	1	1	3	1	1
629	638	2	14	-15	5	2	5	2	2	5	3	1	5	5	-2	3	1	1	4.2	3.25	5.1	2.15	2.025	4.3	3.4	1.075	4.1	4.9	1	1977	28	7	.	4	.	2	6	0	0	0	0	0	1	0	0	0	0	0	0
630	639	3	26	40	1	3	2	4	0	5	4	3	1	3	2.66667	1	1	0	2.33155	3.05882	2.92513	3.56684	0	4.64171	3.4492	3.05348	0.855615	1.93583	1	1965	40	6	.	6	.	1	1	1	0	0	0	0	0	0	1	1	2	1	1
631	640	2	16	10	0	4	3	5	2	5	6	4	0	6	3.33333	2	0	1	0.408889	2.65333	0.711111	4.07111	0.675556	2.81333	3.16	3.59111	0	5.97778	1	1968	37	1	.	2	.	2	1	1	0	0	0	0	0	0	1	1	1	1	1
632	641	2	6	-25	4	3	3	2	5	2	2	2	3	6	-1.66667	3	0	1	3.675	2.75	3.425	2.225	3.775	3	3	2.675	3.15	6	1	1947	58	2	.	3	.	1	1	1	0	0	0	0	0	0	1	1	2	1	1
633	642	4	33	80	3	3	4	4	1	3	3	1	2	1	0.333333	3	0	0	2.67822	3.08416	3.17822	3.22277	1.41584	3.19307	2.49505	1.54455	1.9901	2.24257	1	1963	42	10	.	4	.	1	1	1	0	0	0	0	0	0	1	1	5	0	0
634	643	2	19	5	4	3	6	3	5	4	4	3	3	5	-1.33333	1	1	1	2.33333	3.60094	2.75117	3.40845	2.21596	3.74178	3.42254	3.30516	2.01408	3.26761	1	1970	35	6	.	5	.	2	2	0	1	0	0	0	0	0	1	1	2	1	1
635	644	3	23	125	3	6	2	1	0	2	5	4	1	5	2.33333	1	0	0	3.49832	5.40101	1.61242	1.40604	0.17953	2.10067	3.78523	3.6594	1.73993	4.30872	1	1947	58	6	.	6	.	1	5	0	0	0	0	1	0	1	0	1	1	1	1
636	645	4	34	114	1	6	1	6	0	5	4	4	1	3	4	3	1	1	0.84375	5.46875	0.963542	4.35938	0	3.98438	3.83333	3.98438	0.453125	2.05729	1	1954	51	10	.	6	.	1	1	1	0	0	0	0	0	0	1	1	2	1	1
637	646	3	30	85	2	6	1	5	0	4	5	4	0	1	4.33333	4	1	0	1.99505	4.57426	1.12376	4.76733	0	4.88614	3.9703	4.67327	0.0891089	0.732673	1	1974	31	9	.	6	.	1	1	1	0	0	0	0	0	0	1	0	0	0	0
638	647	2	22	15	4	3	3	2	1	5	5	4	4	0	1	5	0	0	3.56757	3.05405	2.37838	2.51351	1.05405	2.21622	3	3.72973	2.27027	1.18919	1	1973	32	2	.	4	.	1	2	0	1	0	0	0	0	0	1	0	0	0	0
639	648	3	31	160	1	5	1	5	0	4	5	5	0	2	4.66667	3	1	1	0.571429	5.14286	2.28571	4.57143	0	4.67857	3.82143	4.57143	1.42857	1.42857	1	1951	54	10	.	5	.	1	1	1	0	0	0	0	0	0	1	0	0	0	0
640	649	4	32	90	1	4	3	5	1	5	6	3	1	1	3	5	0	1	1.94872	3.85128	1.24103	4.21538	0.871795	4.67692	5.00513	4.12821	0.384615	1.02564	1	1952	53	10	.	4	.	1	1	1	0	0	0	0	0	0	1	1	1	1	1
641	650	3	28	85	1	5	2	6	1	5	5	3	1	2	3.33333	3	1	1	0.824121	5.0402	2.15075	5.16583	0.336683	5.77889	5.22111	3.33166	0.115578	1.54271	1	1960	45	10	.	6	.	1	1	1	0	0	0	0	0	0	1	1	2	1	1
642	651	3	26	102	1	5	1	5	0	5	5	5	1	2	4.33333	3	1	0	0.392857	5.29167	0.339286	4.74405	0	4.6369	4.89286	5.03571	0.642857	1.7381	1	1962	43	5	.	4	.	1	1	1	0	0	0	0	0	0	1	1	2	1	1
643	652	4	32	50	1	5	1	5	0	5	4	5	0	3	4.33333	4	0	0	2.09417	5.38117	0.591928	4.18386	0	5.00448	2.83857	5.00897	0.112108	3.32735	1	1958	47	8	.	4	.	1	1	1	0	0	0	0	0	0	1	1	3	1	1
644	653	4	29	200	0	6	0	6	0	6	6	6	0	3	6	3	1	0	0.5	6	0.258065	6	0	5.51613	6	5.80645	0.241935	3.22581	1	1972	33	8	.	4	.	1	1	1	0	0	0	0	0	0	1	1	1	1	1
645	654	3	27	85	2	4	2	4	0	6	5	4	0	2	3.66667	2	1	1	1.21875	4.53125	1.90625	4.71875	0	4.5625	4.25	3.90625	0	1.1875	1	1951	54	4	.	4	.	2	4	0	0	0	1	0	0	1	0	1	0	1	0
646	655	2	17	15	0	4	4	3	2	4	4	4	0	5	1.66667	3	0	0	0	6	0.775253	4.27652	1.35606	6	3.33586	5.41919	0	5.11995	1	1948	57	1	.	3	.	1	6	0	0	0	0	0	1	0	0	0	1	1	1
647	656	4	30	160	0	0	0	3	0	4	3	6	0	2	4	3	0	0	0.5625	0.3125	0.0625	0.84375	0	2.375	0.953125	5.3125	0	1.875	1	1946	59	6	.	5	.	1	1	1	0	0	0	0	0	0	1	0	0	1	0
648	657	2	17	105	3	4	4	3	2	5	5	3	4	4	0.333333	1	0	1	1.78125	4.03646	2.29167	3.51042	0.645833	4.22396	3.76562	3.01562	1.79688	2.82812	1	1982	23	4	.	4	.	2	6	0	0	0	0	0	1	0	0	0	0	0	0
649	658	3	27	120	0	4	1	5	0	5	5	5	2	2	4	4	1	0	1.52941	3.08824	0.220588	3.47059	0	4.75	4.52941	4.66176	0.117647	0.867647	1	1954	51	6	.	3	.	1	4	0	0	0	1	0	0	1	0	1	1	1	1
650	659	4	35	100	1	6	1	5	0	6	5	4	1	0	4	4	0	0	1	5.30049	0.807882	4.99507	0.147783	4.9064	4.18719	4.40887	0.187192	0.35468	1	1969	36	8	.	4	.	1	6	0	0	0	0	0	1	0	0	0	0	0	0
651	660	2	10	70	3	5	3	3	3	5	4	3	2	3	0.666667	3	1	1	2.5	3.83333	2.44444	2.77778	1.44444	4.33333	3.77778	3.44444	1.27778	2.83333	1	1970	35	4	.	3	.	1	1	1	0	0	0	0	0	0	1	1	2	1	1
652	661	3	23	130	3	4	2	2	0	4	3	4	3	6	1.33333	3	0	1	4.3125	3.1875	1.125	1.9375	0	3.9375	3.8125	4.4375	1.6875	4.3125	1	1981	24	1	.	2	.	2	2	0	1	0	0	0	0	0	1	0	0	0	0
653	662	3	29	85	2	4	1	3	1	5	4	1	1	1	1.66667	3	0	1	0.666667	3.43333	1.2	2.9	0.466667	4.13333	1.86667	1.76667	1.03333	0.9	1	1952	53	4	.	6	.	1	1	1	0	0	0	0	0	0	1	0	0	1	0
654	663	2	24	145	4	3	3	3	2	3	4	3	4	4	0.333333	3	0	1	2.05595	3.50254	2.5412	3.87996	0.573754	3.98678	4.412	3.63784	1.36419	4.04578	1	1977	28	3	.	4	.	1	6	0	0	0	0	0	1	0	0	0	0	0	0
655	664	3	22	90	2	5	1	5	0	5	5	4	0	2	4.33333	4	0	1	0.984293	4.68586	0.832461	4.87435	0	4.68586	4.87435	4.60209	0	1.13089	1	1958	47	8	.	5	.	1	1	1	0	0	0	0	0	0	1	1	1	1	1
656	665	2	7	-10	2	3	4	2	3	3	2	3	4	3	-1.33333	3	0	0	2.39355	4.11613	2.12903	1.96129	1.49677	2.85806	2.32258	3.39355	1.58065	3.47742	1	1951	54	8	.	5	.	1	1	1	0	0	0	0	0	0	1	0	0	0	0
657	666	3	21	100	4	3	4	3	2	4	2	1	4	0	-1.33333	2	0	1	4.21739	4.04348	3.95652	2.47826	2.47826	4.73913	3.78261	2.47826	2.43478	0	1	1955	50	7	.	2	.	1	1	1	0	0	0	0	0	0	1	0	1	1	1
658	667	4	29	140	1	5	1	6	0	6	5	5	0	1	5	3	1	1	1.01515	5.33333	1.09091	5.36364	0.0454545	5.31818	5.19697	4.30303	0.121212	0.833333	1	1960	45	10	.	4	.	1	1	1	0	0	0	0	0	0	1	1	3	1	1
659	668	3	20	100	3	4	3	4	0	5	4	3	1	4	2.33333	3	0	0	2.71491	4.38158	2.6886	3.76316	0	4.47368	4.19298	3.63158	0.377193	4.68421	1	1960	45	8	.	6	.	1	5	0	0	0	0	1	0	1	0	1	1	1	1
660	669	3	24	115	1	5	1	5	0	5	5	5	1	2	4.33333	3	1	1	1.12903	4.70968	0.16129	4.41935	0	4.22581	4.48387	4.74194	0.225806	0.483871	1	1968	37	5	.	4	.	1	1	1	0	0	0	0	0	0	1	1	2	1	1
661	670	3	29	85	0	6	1	6	0	6	6	6	0	3	5.66667	3	0	0	0.78	5.64	0.06	5.26	0	5.22	3.9	5.36	0.04	0.74	1	1979	26	2	.	3	.	1	6	0	0	0	0	0	1	0	0	1	1	1	1
662	671	3	24	130	0	5	1	5	0	5	4	3	1	3	3.33333	5	1	1	1.67045	4.55682	1.125	4.02273	0	4.48864	4.05682	2.78409	0.715909	3.93182	1	1968	37	6	.	3	.	1	1	1	0	0	0	0	0	0	1	1	3	1	1
663	672	4	25	125	1	5	3	5	1	4	5	4	1	2	3	4	1	0	2.10345	4.65517	3.10345	4.31034	0.862069	3.51724	4.86207	4.68966	0.62069	1.41379	1	1973	32	7	.	3	.	1	1	1	0	0	0	0	0	0	1	1	1	1	1
664	673	4	31	125	2	6	2	6	0	5	6	5	0	2	5	5	1	0	0.885845	4.57534	0.90411	5.3653	0	5.54795	2.82648	4.89954	0.0821918	0.748858	1	1946	59	10	.	6	.	1	1	1	0	0	0	0	0	0	1	1	1	1	1
665	674	3	27	80	2	5	3	6	0	4	5	3	2	2	3	3	0	0	1.84848	4.98485	1.43939	4.9697	0.0606061	4.57576	4.30303	3.59091	1.42424	1.56061	1	1980	25	4	.	4	.	2	2	0	1	0	0	0	0	0	1	1	2	1	1
666	675	3	22	125	5	4	5	2	2	3	3	2	4	5	-1.33333	1	0	1	4.14567	4.36614	4.1063	2.42126	1.46457	3.83071	3.44882	2.77559	2.85827	4.72441	1	1954	51	10	.	3	.	1	1	1	0	0	0	0	0	0	1	1	1	1	1
667	676	2	15	85	2	4	2	4	0	4	4	2	4	4	1.33333	2	0	1	2.34272	4.32864	2.51643	3.69484	0.140845	3.84977	4.17371	2.94366	2.13615	4.2723	1	1964	41	3	.	5	.	2	1	1	0	0	0	0	0	0	1	1	2	1	1
668	677	4	30	0	5	4	4	4	2	4	5	2	4	5	0.333333	3	1	0	1.83283	3.35258	2.44073	3.83283	2.3921	4.25836	4.01824	3.50152	2.69605	4.74164	1	1964	41	10	.	6	.	1	1	1	0	0	0	0	0	0	1	0	0	0	0
669	678	4	33	20	4	4	4	3	0	4	4	1	0	0	1.33333	2	1	1	2.96429	3.89286	3.17857	3.46429	0	3.92857	3.14286	2.46429	0.857143	0.357143	1	1971	34	6	.	3	.	1	1	1	0	0	0	0	0	0	1	1	2	1	1
670	679	3	26	200	2	5	2	5	0	4	5	5	0	2	4.33333	4	1	0	1.97573	5.10194	2.12136	4.82524	0.0582524	4.8835	5.04369	3.97573	0	3.14563	1	1963	42	10	.	3	.	1	1	1	0	0	0	0	0	0	1	1	2	1	1
671	680	4	28	163	1	4	0	6	0	4	5	5	0	1	5.33333	4	1	1	1.49	3.57	0.94	5.27	0	3.64	4.715	4.75	0.22	0.84	1	1944	61	5	.	3	.	1	1	1	0	0	0	0	0	0	1	1	0	1	0
672	681	2	18	20	2	4	5	3	4	4	4	2	4	4	-1.33333	1	0	1	1.73892	4.24631	3.36453	3.36946	3.46798	4.27094	3.81281	3.97537	2.35961	3.7931	1	1956	49	10	.	6	.	1	1	1	0	0	0	0	0	0	1	1	2	1	1
673	682	3	27	170	1	6	1	6	0	6	6	6	0	0	5.66667	3	1	0	1.5	5.57576	2.24242	6	0	5.10606	6	6	0	0	1	1973	32	10	.	6	.	1	1	1	0	0	0	0	0	0	1	1	1	1	1
674	683	3	30	159	0	6	0	6	0	6	6	6	0	1	6	3	1	1	0.986111	4.84722	0.305556	5.70833	0.0138889	5.68056	5.26389	5.69444	0.138889	0.833333	1	1978	27	4	.	3	.	1	1	1	0	0	0	0	0	0	1	1	3	0	0
675	684	3	18	30	2	4	3	3	1	5	3	3	1	3	1.33333	3	0	0	1.12476	3.52303	1.54702	2.79655	0.182342	3.59501	2.25048	3.28791	0.0671785	1.66027	1	1957	48	9	.	3	.	1	1	1	0	0	0	0	0	0	1	0	0	0	0
676	685	3	34	48	1	4	1	6	0	5	4	5	0	3	4.66667	3	1	1	1.87387	4.32883	1.64414	4.24775	0	5.36937	3.79279	3.6982	0.0675676	2.64414	1	1960	45	7	.	4	.	1	1	1	0	0	0	0	0	0	1	1	3	1	1
677	686	3	27	190	0	6	0	6	0	6	6	6	0	0	6	3	0	1	4.69231	5	0.615385	5.30769	0.461538	5.15385	5.11538	5.65385	0.576923	1.19231	1	1956	49	3	.	3	.	2	2	0	1	0	0	0	0	0	1	1	0	1	0
678	687	4	29	155	3	5	2	5	0	4	4	3	2	3	2.66667	2	1	1	3.53448	3.63793	3.2069	3.39655	0.844828	4.08621	3.5	3	1.91379	2.34483	1	1964	41	7	.	4	.	1	1	1	0	0	0	0	0	0	1	1	2	1	1
679	688	2	18	-60	2	6	6	5	0	6	6	6	0	6	3.66667	3	1	1	1.375	3.525	1.125	2.475	0.3	3.075	3.45	3.45	0.225	2.05	1	1970	35	1	.	3	.	3	4	0	0	0	1	0	0	1	0	1	1	1	1
680	689	2	13	85	3	5	1	4	2	5	5	5	1	3	3.33333	3	1	0	2.02727	4.71364	2.23182	3.90909	1.1	4.51364	4.16818	4.38182	1.13182	2.54091	1	1957	48	1	.	2	.	1	6	0	0	0	0	0	1	0	0	1	2	1	1
681	690	3	30	50	2	5	3	5	0	5	4	3	0	3	3	3	1	0	3.52451	4.70098	2.79412	4.41667	0	4.84804	1.56863	3.77451	0.0882353	2.54412	1	1957	48	10	.	4	.	1	1	1	0	0	0	0	0	0	1	1	3	1	1
682	691	3	32	75	1	6	1	6	0	6	6	6	0	2	5.66667	3	0	0	1.40351	5.91228	1.19298	5.12281	0	5.12281	4.91228	4.07018	1.21053	0.947368	1	1981	24	6	.	4	.	1	6	0	0	0	0	0	1	0	0	0	0	0	0
683	692	3	23	80	1	5	2	5	0	5	5	4	0	2	4	4	0	0	1.87302	4.15873	1.01587	4.06349	0	4.28571	4.50794	3.2381	0	1.63492	1	1969	36	9	.	3	.	1	1	1	0	0	0	0	0	0	1	1	3	1	1
684	693	3	23	0	3	3	3	3	2	2	3	3	2	3	0.666667	3	0	0	2.36364	2.36364	2.81818	2	0.818182	2.81818	1.63636	2.54545	1.90909	3.27273	1	.	.	3	.	1	.	2	2	0	1	0	0	0	0	0	1	0	0	1	0
685	694	3	26	110	3	4	3	5	1	4	5	4	2	2	2.66667	3	1	1	1.7	3.98571	2.3	4.44286	0.514286	4.5	4.6	3.82857	0.742857	1.48571	1	1962	43	6	.	6	.	1	1	1	0	0	0	0	0	0	1	1	3	1	1
686	695	3	28	75	2	5	1	5	1	3	4	2	1	6	2.66667	4	1	0	2.9	4.55	1.9375	3.9625	1.5	3.15	4.1375	2.325	1.2375	5.25	1	1964	41	7	.	4	.	1	1	1	0	0	0	0	0	0	1	1	2	1	1
687	696	2	18	100	0	6	0	3	0	5	3	3	1	6	2.66667	2	0	0	1.54948	4.88802	0.877604	3.3099	0	3.67708	2.94792	2.98958	0.348958	5.92188	1	1950	55	3	.	3	.	1	1	1	0	0	0	0	0	0	1	0	0	1	0
688	697	4	35	140	1	5	1	5	0	5	4	4	0	2	4	3	0	1	1.97183	5.74648	1.85446	5.46479	0	4.9108	4.23944	4.91549	0.112676	2.15023	1	1962	43	9	.	6	.	1	1	1	0	0	0	0	0	0	1	1	2	1	1
689	698	2	23	0	3	3	5	2	2	3	2	3	2	4	-0.666667	1	0	1	3.67805	3.3561	1.88293	1.86829	0.609756	3.07805	2.41463	3.06829	0.585366	2.4878	1	1963	42	4	.	1	.	1	2	0	1	0	0	0	0	0	1	1	4	1	1
690	699	3	20	30	4	2	6	3	1	4	3	0	4	6	-1.66667	3	0	0	1.51515	3.45455	2.57576	3.06061	0.393939	4.27273	2.90909	2.18182	1.30303	3.66667	1	1971	34	3	.	2	.	2	1	1	0	0	0	0	0	0	1	1	3	1	1
691	700	2	22	-75	4	.	.	.	.	.	.	.	.	.	.	3	1	1	1.51429	0	1.82857	0	0	1.37143	0.571429	0.428571	0	0	1	1953	52	9	.	3	.	1	1	1	0	0	0	0	0	0	1	1	4	1	1
692	701	4	32	20	0	0	0	5	2	0	0	0	0	0	1	4	0	0	0.377622	0.839161	0	3.04196	0.013986	2.46853	2.81818	2.93007	0	0.377622	1	1980	25	2	.	2	.	2	1	1	0	0	0	0	0	0	1	1	1	1	1
693	702	3	15	70	3	3	2	4	2	3	4	3	1	3	2	4	0	0	1.97183	3.4507	2.43662	3.29577	2.09859	2.85915	4.12676	3.78873	1.1831	3.38028	1	1959	46	6	.	1	.	1	1	1	0	0	0	0	0	0	1	1	1	1	1
694	703	3	25	40	2	4	4	5	1	5	5	2	2	2	1.66667	3	0	1	3.82456	4.53947	1.84211	4.07456	0.0526316	4.70175	3.28947	3.52193	1.25	2.42105	1	1961	44	4	.	3	.	1	1	1	0	0	0	0	0	0	1	0	0	1	0
695	704	3	26	40	3	3	3	4	1	3	4	3	2	3	1.66667	3	0	0	2.80233	3.7907	2.74419	3.82558	1.06977	3.10465	3.86047	3.34884	2.04651	3.12791	1	1985	20	2	.	2	.	2	2	0	1	0	0	0	0	0	1	1	1	1	1
696	705	2	20	50	2	2	4	2	5	1	2	2	1	3	-1.33333	1	0	1	1.47863	2.94872	3.05983	3.01709	3.08547	1.64957	1.36752	2.51282	0.692308	2.37607	1	1982	23	1	.	3	.	2	2	0	1	0	0	0	0	0	1	0	0	0	0
697	706	4	16	50	3	4	2	4	0	4	3	3	3	2	1.66667	4	1	1	3.73196	4.69072	2.72509	4.41237	0	3.9622	3.72509	3.58419	2.24055	2.27491	1	1974	31	2	.	3	.	1	6	0	0	0	0	0	1	0	0	0	0	0	0
698	707	4	35	180	0	6	6	4	4	6	5	4	4	4	-0.333333	3	0	1	2.94472	5.34171	2.31156	3.24121	0.904523	4.98995	5.11055	3.56784	1.86935	3.22613	1	1976	29	9	.	6	.	1	1	1	0	0	0	0	0	0	1	0	0	0	0
699	708	4	35	169	0	6	0	6	0	6	6	6	0	1	6	3	1	0	0.91573	6	0	5.69663	0	5.6573	4.7191	4.85393	0	0.747191	1	1964	41	6	.	4	.	1	1	1	0	0	0	0	0	0	1	1	3	1	1
700	709	4	35	135	1	6	0	6	0	5	6	5	0	1	5.66667	3	1	0	1.73846	5.71795	1.13333	5.3641	0	4.58974	4.24103	4.75897	0.169231	1.54359	1	1975	30	9	.	5	.	1	1	1	0	0	0	0	0	0	1	1	1	1	1
701	710	2	14	200	3	4	4	3	3	3	4	2	4	5	-0.666667	2	0	1	3.61905	4.22148	3.21041	3.29347	2.49612	3.4485	3.77298	3.01107	2.70653	4.26024	1	1984	21	2	.	2	.	3	6	0	0	0	0	0	1	0	0	1	0	0	0
702	711	4	31	137	0	6	0	6	0	6	6	6	0	0	6	3	0	0	2.29193	6	0.167702	6	0	6	5.55279	4.24845	0	0.521739	1	1948	57	7	.	3	.	2	1	1	0	0	0	0	0	0	1	0	0	1	0
703	712	3	29	63	3	4	3	4	1	4	4	3	2	4	1.66667	3	0	0	3.73134	4	2.62687	4	1.1194	4.02985	4	3.32836	2.43284	3.61194	1	1964	41	3	.	4	.	1	1	1	0	0	0	0	0	0	1	1	3	1	1
704	713	3	26	30	3	4	3	5	1	3	4	4	1	1	2.66667	3	1	1	1.10204	3.15306	0.979592	3.42857	0	3.4898	3.06122	3.82653	0	1.13265	1	1954	51	4	.	2	.	1	1	1	0	0	0	0	0	0	1	0	0	1	0
705	714	3	15	-60	5	1	3	2	0	4	1	1	0	6	0.333333	1	1	1	3.42424	1.48485	0.969697	2.42424	0.363636	2.0303	0.424242	3.21212	0	4.36364	1	1955	50	3	.	3	.	2	4	0	0	0	1	0	0	1	0	0	1	1	1
706	715	3	23	-20	0	4	3	3	1	3	3	3	0	3	1.66667	3	0	0	0.677419	3.3871	0.0322581	1.77957	1.07527	3.45699	2.46774	3.43548	0	3.25806	1	1946	59	8	.	2	.	1	1	1	0	0	0	0	0	0	1	0	0	1	0
707	716	3	10	75	0	6	0	6	0	6	6	6	0	0	6	5	1	0	0	6	0	6	0	6	5.22581	6	0	0.677419	1	1953	52	8	.	3	.	1	1	1	0	0	0	0	0	0	1	0	0	0	0
708	717	4	25	199	0	6	0	6	0	6	6	6	0	0	6	3	0	0	0	4.90104	0	5.52083	0	5.17188	5.17188	5.26562	0	0	1	1983	22	1	.	2	.	2	1	1	0	0	0	0	0	0	1	1	1	1	1
709	718	4	32	200	0	6	4	4	.	.	.	.	.	.	0	.	0	0	2.25	6	0	5.67857	2.32143	0.892857	5.89286	4.60714	0.428571	1.14286	1	1956	49	5	.	6	.	1	1	1	0	0	0	0	0	0	1	0	0	0	0
710	719	4	31	84	4	5	4	3	3	5	3	.	4	4	-0.666667	2	0	1	2.55481	3.63491	2.9747	3.30186	1.55649	3.75801	2.4317	3.02445	2.44435	4.26644	1	1947	58	10	.	3	.	1	1	1	0	0	0	0	0	0	1	0	0	1	0
711	720	2	9	100	5	3	5	2	3	4	4	2	4	3	-1.33333	2	1	1	3.0289	3.25434	2.66474	3.23699	2.21965	3.84393	3.06936	3.60694	1.40462	2.05202	1	1974	31	2	.	4	.	2	6	0	0	0	0	0	1	0	0	1	1	1	1
712	721	3	28	5	1	6	0	3	1	4	3	3	0	3	2.66667	3	0	1	1.425	5.05	0.48	3.54	1.365	4.035	3.345	4.065	0.03	2.9	1	1953	52	9	.	6	.	1	1	1	0	0	0	0	0	0	1	1	2	1	1
713	722	3	24	-40	2	5	4	3	3	5	4	2	2	4	0	2	1	1	1.73134	4.1194	1.89552	3.53731	1.65672	4.58209	3.89552	2.89552	1.43284	3.67164	1	1961	44	5	.	4	.	1	2	0	1	0	0	0	0	0	1	1	2	1	1
714	723	3	26	95	4	2	2	5	1	5	6	2	0	5	3.33333	3	0	0	0.609272	5.50331	0.827815	5.35099	0.0596026	4.61589	4.86755	4.56954	0.0596026	3.64901	1	1972	33	2	.	4	.	2	2	0	1	0	0	0	0	0	1	1	1	0	0
715	724	3	24	200	4	4	4	2	4	3	2	3	4	6	-1.66667	3	1	1	1.7449	3	1.83673	2.47959	2.57143	3.33673	3.03061	2.81633	2.5102	5.87755	1	1954	51	2	.	3	.	1	4	0	0	0	1	0	0	1	0	1	1	1	1
716	725	2	14	200	3	4	5	3	5	2	4	2	2	6	-1	3	1	0	4.94872	3.17949	4.69231	2.17949	5.23077	3.76923	4	2.69231	2.92308	6	1	1978	27	1	.	4	.	3	6	0	0	0	0	0	1	0	0	0	0	0	0
717	726	3	29	40	3	3	3	4	2	2	4	4	1	4	2	3	1	0	2.35135	2.12613	1.09459	3.34234	0.27027	3.68018	3.40541	4.16667	0.324324	2.22973	1	1966	39	10	.	4	.	1	1	1	0	0	0	0	0	0	1	1	5	1	1
718	727	3	23	115	1	5	1	5	1	5	5	5	1	1	4	4	1	0	1.69474	4.87368	3.17895	5.12632	0.747368	5	4.53684	4.33684	1	1.43158	1	1958	47	10	.	4	.	1	1	1	0	0	0	0	0	0	1	1	3	1	1
719	728	4	32	184	0	5	0	5	0	5	6	6	0	0	5.66667	3	1	0	0.27907	4.40698	0	4.82558	0	4.45349	5	4.72093	0	0	1	1964	41	8	.	3	.	2	3	0	0	1	0	0	0	1	0	1	2	1	1
720	729	3	28	75	1	4	1	3	0	3	3	3	0	2	2.66667	3	1	0	0.995455	3.7	0.681818	2.65909	0	3.12727	2.65909	3.18182	0	1.57273	1	1954	51	3	.	2	.	2	1	1	0	0	0	0	0	0	1	1	4	1	1
721	730	4	27	200	0	6	0	6	0	6	6	6	0	0	6	3	0	0	1.26506	5.74699	0	6	0	6	6	5.74699	0	0.542169	1	1963	42	1	.	2	.	2	1	1	0	0	0	0	0	0	1	1	1	1	1
722	731	4	34	76	1	5	1	6	0	6	4	5	1	3	4.33333	3	1	0	1.20267	4.64078	0.28034	4.72087	0	4.75485	4.02306	4.39927	0.0242718	2.06796	1	1973	32	3	.	2	.	1	1	1	0	0	0	0	0	0	1	1	3	1	1
723	732	2	13	50	2	4	2	0	6	4	4	3	0	3	-0.333333	2	0	1	1.23022	2.60432	1.72662	2.5036	2.08633	3.8705	3.83453	2.51079	0.345324	3.51799	1	1954	51	2	.	4	.	1	4	0	0	0	1	0	0	1	0	1	2	1	1
724	733	3	26	45	3	5	2	5	2	4	4	3	2	5	2	3	0	0	3.78425	5.2637	3.52854	3.72603	3.20776	3.97945	3.70205	2.34132	3.29338	5.13813	1	1959	46	1	.	3	.	2	4	0	0	0	1	0	0	1	0	1	0	1	0
725	734	4	31	120	3	4	2	6	0	3	6	3	2	6	3.66667	3	1	0	0.529412	5	0	6	0	3.91176	5.88235	5.88235	0	5.17647	1	1955	50	10	.	2	.	1	1	1	0	0	0	0	0	0	1	1	0	1	0
726	735	1	6	20	3	2	4	2	5	2	3	3	2	6	-1	3	0	0	2.31507	1.72603	3.16438	1.72603	4.31507	1.89041	2.91781	3.45205	1.80822	6	1	1965	40	1	.	5	.	2	6	0	0	0	0	0	1	0	0	0	0	0	0
727	736	3	24	140	1	5	3	5	1	5	4	4	1	2	2.66667	3	0	0	1	4.92195	1.10732	5	1	4.92195	4	4.39512	1	3.02439	1	1951	54	3	.	2	.	2	4	0	0	0	1	0	0	1	0	1	0	0	0
728	737	2	22	150	4	6	5	2	4	4	3	2	3	5	-1.66667	1	0	1	3.09091	5.62338	3.42857	3.32468	3.44156	4.88312	2.94805	3.05195	2.44156	5.2987	1	1962	43	4	.	2	.	1	1	1	0	0	0	0	0	0	1	1	3	1	1
729	738	4	30	158	5	5	5	3	5	4	2	1	6	5	-3.33333	1	1	1	2.10323	5.25161	2.82581	2.5871	1.49032	3.09032	2.38065	2.96129	2.90323	3.32258	1	1961	44	10	.	4	.	1	1	1	0	0	0	0	0	0	1	1	2	1	1
730	739	3	16	.	.	.	.	.	.	.	.	.	.	.	.	.	1	0	1.48148	1.74074	0.740741	2.25926	2.25926	1.62963	1.11111	2	0.777778	1.88889	1	1955	50	1	.	2	.	2	6	0	0	0	0	0	1	0	0	0	0	0	0
731	740	3	30	100	0	6	0	6	0	6	6	6	0	0	6	4	1	0	0.0967742	1.06452	0	2	0	1.96774	2.3871	2.6129	0.193548	0	1	1948	57	0	.	1	.	1	1	1	0	0	0	0	0	0	1	0	0	0	0
732	741	4	29	112	1	5	1	5	0	5	5	4	0	3	4.33333	3	1	0	2.84722	4.06944	1.76389	3.80556	0	3.69444	3.55556	3.18056	0.138889	3.58333	1	1968	37	7	.	4	.	1	1	1	0	0	0	0	0	0	1	1	2	1	1
733	742	3	15	150	1	6	0	5	1	5	5	5	1	2	4.33333	3	0	1	2.00559	5.93296	0	5.06704	0.335196	5.0838	4.6648	5.06704	0.335196	2.81006	1	.	.	8	.	4	.	1	1	1	0	0	0	0	0	0	1	1	1	1	1
734	743	3	26	75	0	5	3	4	0	3	3	3	1	0	2	1	0	1	1.18974	5.09744	1.15897	3.72308	0	2.58462	2.5641	4.26667	0.574359	0.276923	1	1969	36	7	.	4	.	1	1	1	0	0	0	0	0	0	1	1	3	1	1
735	744	2	22	75	0	5	0	5	0	4	0	6	0	0	3.66667	5	1	0	1.44	4.96	0	5.4	0	4.68	0	6	0	1.12	1	1956	49	9	.	5	.	1	1	1	0	0	0	0	0	0	1	0	0	0	0
736	745	2	8	30	6	5	6	3	2	5	2	0	0	6	-1	2	1	0	2.67857	3.82143	3.64286	3.28571	2.35714	3.89286	1.21429	1.32143	0	5.35714	1	1961	44	0	.	3	.	3	4	0	0	0	1	0	0	1	0	0	0	1	0
737	746	3	16	110	2	5	4	4	2	4	4	3	2	4	1	3	0	1	1.92642	3.63712	1.62876	4.48495	0.792642	4.11706	3.20401	3.78595	0.692308	3.54515	1	1981	24	3	.	4	.	3	6	0	0	0	0	0	1	0	0	0	0	0	0
738	747	4	26	94	2	5	3	5	1	5	5	2	1	1	2.33333	4	1	0	1.57014	4.43439	2.57466	4.51584	0.484163	4.13122	3.41176	2.72851	1.19005	1.84163	1	1962	43	9	.	5	.	1	1	1	0	0	0	0	0	0	1	1	2	1	1
739	748	3	26	100	0	5	2	5	0	3	5	5	1	6	4	3	1	1	1.11475	5.13115	1.32787	4.47541	0	2.18033	3.80328	4.86885	0.918033	5.27869	1	1954	51	4	.	4	.	1	1	1	0	0	0	0	0	0	1	1	0	1	0
740	749	4	27	134	2	5	1	5	1	5	4	5	1	5	3.66667	2	1	1	0.465517	5.22414	1.37931	4.86207	0.5	5.01724	4.39655	4.05172	1.10345	3.84483	1	1957	48	7	.	6	.	1	1	1	0	0	0	0	0	0	1	1	1	1	1
741	750	4	29	200	0	0	0	6	.	6	6	6	0	0	6	3	1	0	0	0	0	6	0	1.7	5.4	4.86667	0	0	1	1955	50	1	.	3	.	2	3	0	0	1	0	0	0	1	0	1	0	1	0
742	751	4	32	90	3	5	4	5	0	4	5	3	1	3	2.66667	4	1	0	2.30556	4.55556	2.80556	4.44444	0.0555556	4.16667	4.16667	3.19444	1.05556	3.25	1	1970	35	6	.	4	.	1	1	1	0	0	0	0	0	0	1	1	2	1	1
743	752	4	28	50	2	5	2	5	0	5	5	3	2	3	3	3	0	0	2.32258	4.83871	1.70968	4.70968	0.806452	4.90323	4.58065	3.96774	0.903226	2.09677	1	1954	51	5	.	4	.	1	4	0	0	0	1	0	0	1	0	1	1	1	1
744	753	4	30	100	0	6	3	6	0	6	5	5	0	2	4.33333	3	1	0	0.643243	5.68108	1.20541	5.22703	0.0216216	5.68108	5.47568	4.72432	0.627027	1.96216	1	1952	53	10	.	6	.	1	1	1	0	0	0	0	0	0	1	1	1	1	1
745	754	3	16	-3	4	5	5	3	3	3	3	2	5	6	-1.66667	2	0	1	2.03646	4.70312	2.86458	2.98958	2.72917	2.71875	3.46354	3.04167	2.71875	4.79688	1	1956	49	9	.	6	.	1	1	1	0	0	0	0	0	0	1	1	2	1	1
746	755	2	10	-55	5	5	4	2	4	3	1	2	5	5	-2.66667	2	0	1	1.91549	4.43662	1.95775	2.92958	2.78873	2.76056	1.77465	2.49296	2.59155	4.08451	1	1983	22	2	.	2	.	2	2	0	1	0	0	0	0	0	1	1	1	1	1
747	756	3	32	150	2	5	2	4	0	5	3	3	0	2	2.66667	1	0	0	1.24038	4.43269	1.66346	2.87019	0	5.59135	3.50481	3.92308	0	1.39904	1	1947	58	10	.	6	.	1	2	0	1	0	0	0	0	0	1	0	0	0	0
748	757	3	23	90	1	5	2	5	1	5	5	1	2	4	2	5	1	1	3.05025	5	2.05528	4.27136	1.09045	4.54271	4.61307	2.66834	1.56784	3.56281	1	1956	49	10	.	6	.	1	1	1	0	0	0	0	0	0	1	1	1	1	1
749	758	3	14	50	2	5	2	4	1	4	5	4	0	3	3.33333	4	1	0	2.52778	4.77778	1.72222	4.36111	0.972222	4.33333	4.38889	3.77778	0.444444	3.02778	1	1966	39	10	.	3	.	1	1	1	0	0	0	0	0	0	1	1	2	1	1
750	759	3	26	100	6	0	0	6	0	0	6	6	0	6	6	4	0	0	5	5	5	6	5	5	5	5	5	5	1	1946	59	0	.	1	.	2	6	0	0	0	0	0	1	0	0	0	0	0	0
751	760	2	18	200	2	2	0	1	3	3	3	3	0	3	1.33333	2	0	1	1.9661	3.25424	3	4.16949	3.08475	5.01695	4.1017	3.50847	0.508475	2.59322	1	1955	50	5	.	2	.	2	6	0	0	0	0	0	1	0	0	1	0	1	0
752	761	2	9	-10	4	0	5	3	3	3	4	1	3	3	-1	3	0	0	2.875	0	2.875	2.75	3.125	2.6875	3.375	3.03125	2.09375	3.9375	1	.	.	0	.	1	.	2	6	0	0	0	0	0	1	0	0	1	1	1	1
753	762	3	27	5	4	3	3	3	3	2	3	2	3	4	-0.333333	2	1	1	2.84883	3.15962	3.41784	2.70047	3.21033	2.75211	3.18122	2.30329	2.98122	3.87793	1	1977	28	9	.	4	.	1	1	1	0	0	0	0	0	0	1	1	1	1	1
754	763	1	6	45	3	3	5	3	2	3	3	2	3	4	-0.666667	3	1	1	0.651376	3.92661	3.12844	2.92661	0.93578	3.58716	3.58716	2.87156	1.43119	3.76147	1	1967	38	0	.	6	.	2	1	1	0	0	0	0	0	0	1	1	3	1	1
755	764	3	22	93	3	5	3	3	0	5	5	5	3	4	2.33333	3	0	0	3.45283	5.56604	2.54717	4.24528	0.207547	4.0566	4.0566	4.32075	1.83019	3.30189	1	1954	51	7	.	2	.	1	1	1	0	0	0	0	0	0	1	1	1	1	1
756	765	3	25	133	3	5	3	5	2	4	3	3	2	4	1.33333	3	1	0	0.75	3.35714	1.5	2.82143	0.642857	2.92857	2.57143	3.14286	0.392857	4.17857	1	1952	53	4	.	4	.	1	1	1	0	0	0	0	0	0	1	0	0	1	0
757	766	2	21	-10	2	5	1	4	2	5	5	5	1	6	3.33333	3	0	0	2.11429	4.91429	1.97143	3.42857	3.08571	4.6	3.97143	4.2	1.02857	4.42857	1	1961	44	2	.	4	.	1	6	0	0	0	0	0	1	0	0	0	0	0	0
758	767	3	27	115	2	5	1	5	0	5	5	3	2	4	3.33333	2	1	1	1.35238	4.51429	2.09524	4.74286	0	4.37143	4.33333	3.85714	0.590476	2.49524	1	1944	61	3	.	4	.	2	1	1	0	0	0	0	0	0	1	1	1	1	1
759	768	4	30	100	1	6	1	6	0	5	6	5	1	1	5	3	1	1	1.19697	5.30303	0.454545	4.68182	0	3.56061	3.84848	4.37879	0.363636	1.0303	1	1961	44	10	.	6	.	1	1	1	0	0	0	0	0	0	1	1	2	1	1
760	769	4	29	110	2	5	1	6	0	6	6	6	0	3	5.66667	3	1	1	1.125	4.48438	0.9375	4.10938	0.234375	4.375	4.48438	4.75	0.5625	2.40625	1	1966	39	0	.	1	.	2	6	0	0	0	0	0	1	0	0	1	1	1	1
761	770	4	28	-20	5	5	0	6	1	6	6	6	0	0	5.66667	3	0	1	1.23656	5.44547	2.35484	5.55453	2.40399	5.48848	5.3149	5.39939	1.1828	3.12135	1	1984	21	0	.	1	.	3	2	0	1	0	0	0	0	0	1	1	1	1	1
762	771	2	14	-10	0	6	0	6	1	5	6	5	0	0	5.33333	3	0	0	1.90551	4.17323	1.65354	3.87402	1.71654	3.84252	3.4252	3.33071	1.33858	1.6378	1	1979	26	5	.	2	.	1	2	0	1	0	0	0	0	0	1	0	0	0	0
763	772	3	22	80	3	4	2	6	1	6	6	6	2	4	4.33333	3	1	0	0	1.57692	1.80769	5.92308	0	5.84615	6	5.84615	0.0384615	1.15385	1	1977	28	2	.	1	.	2	6	0	0	0	0	0	1	0	0	1	1	1	1
764	773	3	26	85	3	5	2	4	0	6	5	5	2	3	3.33333	4	1	1	3.08867	5.00985	2.50739	3.59606	0.325123	5.33498	4.39409	4.33498	0.650246	3.20197	1	1956	49	10	.	4	.	1	1	1	0	0	0	0	0	0	1	1	0	0	0
765	774	3	21	115	2	5	1	5	0	5	6	5	1	2	4.66667	4	1	0	1.34752	5.19858	0.319149	5	0.148936	4.34752	5.39716	4.6383	0.148936	1.19858	1	1968	37	2	.	3	.	2	4	0	0	0	1	0	0	1	0	1	1	1	1
766	775	2	12	-60	4	4	3	3	3	3	2	3	4	6	-0.666667	2	1	1	2.63874	3.71728	3.36649	3.01047	3.0733	3.13613	3.01571	3.40838	2.64398	5.6911	1	1968	37	6	.	5	.	1	1	1	0	0	0	0	0	0	1	1	3	1	1
767	776	3	24	178	2	5	1	5	0	6	5	3	1	2	3.66667	4	1	1	1.89474	5.15789	1.94737	3.63158	0	4.23684	3.76316	3.55263	1.10526	2.68421	1	1958	47	9	.	6	.	1	1	1	0	0	0	0	0	0	1	0	0	0	0
768	777	3	30	95	3	3	5	3	1	3	2	1	4	4	-1.33333	1	0	1	2.5	3.33333	3.14815	3.07407	0.444444	3.18519	2.62963	2.51852	1.92593	3.22222	1	1972	33	4	.	5	.	1	6	0	0	0	0	0	1	0	0	1	1	1	1
769	778	3	27	30	4	5	4	4	1	5	5	2	2	4	1.33333	2	0	1	3.23158	4.94737	3.82105	4	0.778947	4.78947	4.37895	3.27368	2.06316	3.63158	1	1963	42	10	.	6	.	1	1	1	0	0	0	0	0	0	1	1	2	1	1
770	779	4	34	75	1	3	1	5	0	5	5	4	1	3	4	4	0	1	1.57692	3.92308	1.37821	4.33333	0.0769231	4.36538	4.26282	4.27564	1.40385	3.17308	1	.	.	2	.	5	.	2	1	1	0	0	0	0	0	0	1	0	0	0	0
771	780	3	28	155	0	6	0	6	0	6	6	6	0	3	6	3	0	0	0.375	4.35577	0.649038	5.53846	0	5.63942	5.56731	5.78365	0	2.82692	1	1964	41	7	.	3	.	1	1	1	0	0	0	0	0	0	1	1	3	1	1
772	781	4	30	75	4	4	3	5	1	5	5	5	1	3	3.33333	4	1	1	1.68862	4.43114	1.74251	4.71257	0.610778	4.88024	4.75449	4.01198	0.51497	2.11377	1	1970	35	10	.	4	.	1	1	1	0	0	0	0	0	0	1	1	3	1	1
773	782	3	19	0	3	5	6	4	3	5	4	2	2	5	-0.333333	3	1	1	1.33333	5.14035	2.92982	3.7193	2.03509	3.5614	4.50877	2.29825	0.859649	3.63158	1	1968	37	6	.	4	.	1	1	1	0	0	0	0	0	0	1	1	3	1	1
774	783	4	28	85	3	5	2	5	0	4	4	4	1	2	3.33333	3	1	0	2.76812	4.27536	0.869565	4.08696	0	3.88406	3.34783	3.92754	0.550725	1.68116	1	1947	58	9	.	6	.	1	5	0	0	0	0	1	0	1	0	0	0	1	0
775	784	2	7	60	2	4	4	2	0	2	3	3	1	5	1	3	1	1	2.75926	4.05556	2.2963	2.37037	1.16667	2.27778	3.09259	2.96296	1.05556	3.81481	1	1959	46	2	.	5	.	1	6	0	0	0	0	0	1	0	0	1	2	1	1
776	785	3	24	45	3	5	3	4	1	4	4	2	2	3	1.33333	3	1	1	0.412745	5.51863	1.49412	4.80588	0.2	4.36373	4.71373	3.96275	0.752941	3.85588	1	1974	31	4	.	5	.	2	2	0	1	0	0	0	0	0	1	1	1	1	1
777	786	3	29	65	2	5	2	4	1	5	4	3	1	3	2.33333	3	1	0	1.73529	2.95588	0.941176	3.41176	0.102941	4.26471	2.38235	3.16176	0.264706	2.82353	1	1962	43	10	.	6	.	1	1	1	0	0	0	0	0	0	1	1	2	1	1
778	787	4	34	80	3	5	2	5	0	2	2	4	1	1	2.66667	4	1	1	2.72973	4	1.66892	4.27027	0.891892	1.64865	2.70946	4.00676	1.13514	0.932432	1	1983	22	10	.	4	.	3	1	1	0	0	0	0	0	0	1	0	0	0	0
779	788	4	32	160	2	6	2	6	0	6	6	4	1	3	4.33333	3	1	0	0	6	2.81818	6	0	6	6	2.18182	0	1.09091	1	1972	33	10	.	2	.	1	1	1	0	0	0	0	0	0	1	1	5	1	1
780	789	2	16	-55	3	4	5	3	4	3	3	3	3	6	-1	3	1	1	3.66667	5	3.51282	2.87179	3.84615	4.82051	2.58974	2.82051	2.30769	6	1	1957	48	4	.	2	.	1	1	1	0	0	0	0	0	0	1	1	6	1	1
781	790	3	17	80	3	4	2	4	0	3	4	3	2	2	2.33333	3	1	0	0.425532	4.79255	1.11702	4.66489	0.170213	5.57979	3.82447	4.47872	0.904255	0.5	1	1967	38	6	.	5	.	1	1	1	0	0	0	0	0	0	1	1	2	1	1
782	791	3	27	150	2	5	4	4	2	4	5	3	1	5	1.66667	5	1	0	4	5.66667	2.66667	5	0	4	3.66667	4.33333	1.66667	5	1	1979	26	2	.	3	.	2	3	0	0	1	0	0	0	1	0	1	2	1	1
783	792	2	23	0	1	4	1	0	1	4	4	4	0	2	2	3	1	1	0.450262	3.37696	0.832461	1.17277	0	3.25654	2.93194	3.21466	0	1.00524	1	1960	45	5	.	2	.	1	1	1	0	0	0	0	0	0	1	1	2	1	1
784	793	3	28	49	2	5	3	3	2	4	3	3	3	5	0.333333	4	0	1	1.90265	4.65929	2.88938	2.78761	1.62389	4.17699	2.53097	3.91593	1.71681	4.26991	1	1958	47	9	.	6	.	1	6	0	0	0	0	0	1	0	0	1	0	0	0
785	794	3	30	100	3	5	4	5	1	5	5	3	2	2	2	4	1	0	3.4	4.73333	3.57778	4.64444	0.866667	4.22222	4.35556	2.77778	2.35556	2.55556	1	1975	30	8	.	5	.	1	2	0	1	0	0	0	0	0	1	0	0	0	0
786	795	3	21	50	4	1	5	2	3	2	2	2	4	4	-2	2	1	1	2.22485	2.66272	2.54438	2.43195	1.60947	1.54438	2.84024	2.26627	1.75148	0.828402	1	1969	36	4	.	3	.	2	4	0	0	0	1	0	0	1	0	1	3	1	1
787	796	4	30	200	3	5	6	4	2	6	5	3	2	3	0.666667	2	0	1	2.08649	5.77838	3.05405	4.78378	0.924324	5.52432	5.27027	4.1027	1.09189	3.25405	1	1960	45	5	.	2	.	1	1	1	0	0	0	0	0	0	1	1	1	1	1
788	797	4	30	60	0	6	1	6	0	6	6	6	0	1	5.66667	3	0	0	0.455696	5.05063	0.556962	5.16456	0.683544	5.10127	5.10127	5.10127	0.734177	0.886076	1	1976	29	5	.	6	.	1	1	1	0	0	0	0	0	0	1	1	4	1	1
789	798	1	30	130	0	5	1	5	0	4	5	5	0	0	4.66667	4	0	1	0.352332	4.59067	0.300518	4.40933	0.248705	4.10363	4.09845	4.36788	0.0207254	0.419689	1	1949	56	8	.	6	.	1	1	1	0	0	0	0	0	0	1	0	0	0	0
790	799	4	32	70	1	6	2	5	1	5	5	5	1	1	3.66667	3	1	0	1.53368	4.04663	0.854922	4.07254	0.253886	4.1658	3.09845	4.03109	0.217617	1.34715	1	1962	43	5	.	4	.	1	4	0	0	0	1	0	0	1	0	1	3	1	1
791	800	4	27	145	1	6	1	6	0	6	6	6	6	1	3.66667	3	0	0	2.06493	5.88312	0.779221	5.14286	0	5.45455	5.14286	5.22078	0.194805	0.974026	1	1968	37	6	.	6	.	1	1	1	0	0	0	0	0	0	1	1	1	0	0
792	801	3	29	185	3	5	3	5	3	5	5	0	0	4	1.33333	3	1	1	3.27094	4.54187	2.4532	3.83251	0.591133	3.82266	4.43842	3.40887	0	1.38916	1	1959	46	3	.	3	.	2	1	1	0	0	0	0	0	0	1	1	1	1	1
793	802	3	30	150	2	6	0	6	0	6	6	6	0	0	6	3	1	0	0.396313	5.6682	0.857143	5.80184	0	5.8894	5.9447	5.68664	0.221198	0.165899	1	1978	27	7	.	4	.	3	2	0	1	0	0	0	0	0	1	1	1	1	1
794	803	4	29	100	6	6	3	6	4	4	6	6	4	6	2.33333	3	1	0	3.86982	5.02959	5.10059	4.57396	3.60947	4.17752	4.17752	4.07692	0.213018	5.31953	1	1970	35	1	.	1	.	2	1	1	0	0	0	0	0	0	1	1	3	0	0
795	804	2	23	125	0	5	0	5	0	5	5	5	0	0	5	3	0	0	0.178359	4.70868	0.107015	4.60166	0	4.03092	4.03092	4.6088	0	0.570749	1	1946	59	0	.	3	.	2	6	0	0	0	0	0	1	0	0	0	0	1	0
796	805	3	28	40	4	1	4	3	3	3	3	2	4	4	-1	3	0	1	3.33784	2.86486	3.86486	3.06757	2.94595	3.66216	3.02703	2.87838	3.47297	4.25676	1	1961	44	6	.	2	.	1	6	0	0	0	0	0	1	0	0	0	0	1	0
797	806	4	31	154	2	4	3	6	0	3	5	4	3	4	3	2	1	1	2.11932	3.23295	1.96591	3.71591	0	3.84091	3.96591	3.11364	0.971591	3.52273	1	1979	26	1	.	4	.	2	1	1	0	0	0	0	0	0	1	1	1	0	0
798	807	2	22	0	1	6	1	6	0	6	6	5	0	1	5.33333	4	1	0	1.38542	5.94792	1.54688	5.55729	0.0625	5.55729	5.5625	5.38021	0	1.07292	1	1969	36	1	.	4	.	1	6	0	0	0	0	0	1	0	0	1	1	1	1
799	808	4	29	140	2	4	0	3	0	5	5	4	0	2	4	2	1	1	3.04615	3.97949	0.897436	3.2359	0.338462	4.25641	3.24103	4.72821	0.507692	2.18462	1	1957	48	1	.	3	.	3	2	0	1	0	0	0	0	0	1	1	0	1	0
800	809	4	30	116	0	4	0	5	0	4	5	4	0	1	4.66667	4	1	0	0.395833	4.34375	0	4.44792	0	3.49479	3.38021	4.375	0	0.494792	1	1977	28	10	.	4	.	1	1	1	0	0	0	0	0	0	1	1	1	0	0
801	810	4	29	90	2	5	3	4	1	4	4	4	1	2	2.33333	3	1	1	2.93333	4.35556	2.12778	4.08333	0.0833333	3.51111	3.58889	3.46111	0.916667	1.51667	1	1982	23	3	.	4	.	2	6	0	0	0	0	0	1	0	0	0	0	0	0
802	811	3	20	0	2	3	3	5	1	4	5	3	0	4	3	4	1	0	2.28108	3.0973	1.61622	4.01622	0.324324	4.1027	3.32973	3.45946	0.454054	3	1	1959	46	9	.	4	.	1	1	1	0	0	0	0	0	0	1	1	0	0	0
803	812	1	11	-10	2	6	5	4	5	5	5	3	3	2	-0.333333	3	0	0	1.85714	5.42857	2.09524	5.09524	1.7619	6	4.80952	3.04762	0.761905	2.09524	1	1979	26	0	.	1	.	3	6	0	0	0	0	0	1	0	0	1	2	1	1
804	813	4	31	105	4	4	2	4	0	5	4	4	4	5	2	3	0	1	3.13333	3.36667	3.5	3.26667	1.06667	4.1	3.56667	2.66667	1.9	2.86667	1	1976	29	10	.	4	.	1	1	1	0	0	0	0	0	0	1	0	0	0	0
805	814	4	29	-15	3	5	2	5	1	5	3	4	0	2	3	3	0	0	1.67708	5.5	1.78125	4.58333	0.90625	4.90625	3.59375	3.58333	0.1875	2.1875	1	1973	32	9	.	4	.	1	1	1	0	0	0	0	0	0	1	1	1	1	1
806	815	2	25	0	2	1	6	3	4	2	3	2	4	2	-2	1	1	1	2.01413	2.38587	2.56522	2.84783	1.37283	1.66304	3.36957	2.67391	0.656522	0.831522	1	1980	25	4	.	4	.	1	1	1	0	0	0	0	0	0	1	0	0	0	0
807	816	4	21	5	1	6	1	5	0	6	5	5	0	4	4.66667	3	0	0	0.352941	5.82353	0.823529	4.35294	0.235294	5.41176	4.70588	4.70588	0	1.35294	1	1984	21	0	.	3	.	2	2	0	1	0	0	0	0	0	1	1	2	0	0
808	817	1	9	140	0	5	0	6	3	6	2	4	1	2	2.66667	3	0	0	1.03759	4.35338	0.522019	5.77121	0.386681	5.80666	5.15789	5.87111	0.19334	0.580022	1	1985	20	2	.	2	.	2	6	0	0	0	0	0	1	0	0	1	3	1	1
809	818	3	19	190	3	6	4	6	0	6	6	3	3	3	2.66667	3	0	1	0.263473	5.24551	1.23952	4.8503	0.0538922	5.85629	5.76048	4.51497	0.60479	1.70659	1	1977	28	3	.	2	.	3	2	0	1	0	0	0	0	0	1	1	3	1	1
810	819	3	25	90	2	4	1	4	0	3	4	4	1	2	3.33333	3	0	0	2.48611	3.73611	1.22222	3.52778	0	3.875	2.52778	4.13889	0.861111	2.68056	1	1959	46	6	.	2	.	1	1	1	0	0	0	0	0	0	1	1	2	1	1
[truncated: 163 more columns]
